# Supplementary material for: 5′′-Benzyl­idene-1′′-methyl-1′-phenyl-1′,2′,3′,5′,6′,7′,8′,8a’-octa­hydro­dispiro[acenaphthyl­ene-1,3′-indolizine-2′,3′′-piperidine]-2,4′′(1H)-dione
Source: Acta Crystallogr Sect E Struct Rep Online. 2012 Sep 22;68(Pt 10):o2981. doi: 10.1107/S1600536812039591 (PMC3470345; doi:10.1107/S1600536812039591)
Supplement: Supplementary file 1 [file e-68-o2981-sup1.cif]

##############################################################################
#                                                                            #
# This CIF contains the data in a paper accepted for publication in          #
# Acta Crystallographica Section E. It conforms to the requirements of       #
# Notes for Authors for Acta Crystallographica Section E, and has been       #
# peer reviewed under the auspices of the IUCr Commission on Journals.       #
#                                                                            #
# Full details of the Crystallographic Information File format               #
# are given in the paper "The Crystallographic Information File (CIF):       #
# a New Standard Archive File for Crystallography" by S. R. Hall, F. H.      #
# Allen and I. D. Brown [Acta Cryst. (1991), A47, 655-685].                  #
#                                                                            #
# The current version of the core CIF dictionary is obtainable from          #
# ftp://ftp.iucr.org/pub/cif_core.dic.                                       #
#                                                                            #
# Software is freely available for graphical display of the structure(s)     #
# in this CIF. For information consult the CIF software page                 #
# http://www.iucr.org/resources/cif/software.                                #
#                                                                            #
# This file may be used for bona fide research purposes within the           #
# scientific community so long as proper attribution is given to the journal # 
# article from which it was obtained.                                        #
#                                                                            #
##############################################################################
data_global
_audit_creation_method     'WinGX routine CIF_UPDATE'
_audit_conform_dict_name     cif_core.dic
_audit_conform_dict_version     2.3
_journal_date_recd_electronic     2012-09-16
_journal_date_accepted     2012-09-18
_journal_name_full     'Acta Crystallographica, Section E'
_journal_year     2012
_journal_volume     68
_journal_issue     10
_journal_page_first     o2981
_journal_page_last     o2981
_journal_paper_category     QO
_journal_paper_doi     10.1107/S1600536812039591
_journal_coeditor_code     TK5152
_publ_contact_author_name     'Dr P. L. Nilantha Lakshman'
_publ_contact_author_address
;
Department of Food Science and Technology
University of Ruhuna
Mapalana
Kamburupitiya (81100)
Sri Lanka
;
_publ_contact_author_email     'plakshmannilantha@ymail.com'
_publ_contact_author_fax     '+94-41-2292384'
_publ_contact_author_phone     '+94-41-2292200'
_publ_section_title
;\
5''-Benzylidene-1''-methyl-1'-phenyl-1',2',3',5',6',7',8',8a'-\
octahydrodispiro[acenaphthylene-1,3'-indolizine-2',3''-piperidine]-2,\
4''(1<i>H</i>)-dione
;
loop_
    _publ_author_name
    _publ_author_address
    'Suresh, J.'
;
Department of Physics
The Madura College,
Madurai 625 011
India
;
    'Nagalakshmi, R. A.'
;
Department of Physics
The Madura College,
Madurai 625 011
India
;
    'Kumar, R. Ranjith'
;
Department of Organic Chemistry
School of Chemistry
Madurai Kamaraj University
Madurai 625 021
India
;
    'Sivakumar, S.'
;
Department of Organic Chemistry
School of Chemistry
Madurai Kamaraj University
Madurai 625 021
India
;
    'Lakshman, P. L. Nilantha'
;
Department of Food Science and Technology
University of Ruhuna
Mapalana
Kamburupitiya 81100
Sri Lanka
;
data_I
_audit_creation_method     SHELXL-97
_chemical_name_systematic
;
5''-Benzylidene-1''-methyl-1'-phenyl-1',2',3',5',6',7',8',8a'-
octahydrodispiro[acenaphthylene-1,3'-indolizine-2',3''-piperidine]-
2,4''(1<i>H</i>)-dione
;
_chemical_name_common     ?
_chemical_formula_moiety     'C37 H34 N2 O2'
_chemical_formula_sum     'C37 H34 N2 O2'
_chemical_formula_iupac     'C37 H34 N2 O2'
_chemical_formula_weight     538.66
_chemical_melting_point     ?
_symmetry_cell_setting     monoclinic
_symmetry_space_group_name_H-M     'P 21/c'
_symmetry_space_group_name_Hall     '-P 2ybc'
loop_
    _symmetry_equiv_pos_as_xyz
    'x, y, z'
    '-x, y+1/2, -z+1/2'
    '-x, -y, -z'
    'x, -y-1/2, z-1/2'
_cell_length_a     8.4913(3)
_cell_length_b     16.6782(6)
_cell_length_c     20.5435(7)
_cell_angle_alpha     90.00
_cell_angle_beta     100.028(2)
_cell_angle_gamma     90.00
_cell_volume     2864.92(17)
_cell_formula_units_Z     4
_cell_measurement_reflns_used     2000
_cell_measurement_theta_min     2
_cell_measurement_theta_max     31
_cell_measurement_temperature     293(2)
_exptl_crystal_description     block
_exptl_crystal_colour     yellow
_exptl_crystal_size_max     0.21
_exptl_crystal_size_mid     0.19
_exptl_crystal_size_min     0.18
_exptl_crystal_density_diffrn     1.249
_exptl_crystal_density_meas     ?
_exptl_crystal_density_method     'not measured'
_exptl_crystal_F_000     1144
_exptl_absorpt_coefficient_mu     0.077
_exptl_absorpt_correction_type     multi-scan
_exptl_absorpt_process_details     '(SADABS; Sheldrick, 1996)'
_exptl_absorpt_correction_T_min     0.967
_exptl_absorpt_correction_T_max     0.974
_exptl_special_details     ?
_diffrn_ambient_temperature     293(2)
_diffrn_radiation_type     MoK\a
_diffrn_radiation_wavelength     0.71073
_diffrn_radiation_source     'fine-focus sealed tube'
_diffrn_radiation_monochromator     graphite
_diffrn_measurement_device_type     'Bruker Kappa APEXII'
_diffrn_measurement_method     '\w and \f'
_diffrn_detector_area_resol_mean     0
_diffrn_reflns_number     43034
_diffrn_reflns_av_R_equivalents     0.0349
_diffrn_reflns_av_sigmaI/netI     0.0321
_diffrn_reflns_theta_min     1.58
_diffrn_reflns_theta_max     31.27
_diffrn_reflns_theta_full     31.27
_diffrn_measured_fraction_theta_max     0.997
_diffrn_measured_fraction_theta_full     0.997
_diffrn_reflns_limit_h_min     -12
_diffrn_reflns_limit_h_max     12
_diffrn_reflns_limit_k_min     -22
_diffrn_reflns_limit_k_max     24
_diffrn_reflns_limit_l_min     -25
_diffrn_reflns_limit_l_max     30
_diffrn_standards_number     0
_diffrn_standards_interval_count     0
_diffrn_standards_interval_time     0
_diffrn_standards_decay_%     0
_refine_special_details
;
Refinement of <i>F</i>^2^ against ALL reflections. The weighted <i>R</i>-factor
<i>wR</i> and goodness of fit <i>S</i> are based on <i>F</i>^2^, conventional
<i>R</i>-factors <i>R</i> are based on <i>F</i>, with <i>F</i> set to zero for
negative <i>F</i>^2^. The threshold expression of <i>F</i>^2^ >
\s(<i>F</i>^2^) is used only for calculating <i>R</i>-factors(gt) <i>etc</i>.
and is not relevant to the choice of reflections for refinement.
<i>R</i>-factors based on <i>F</i>^2^ are statistically about twice as large
as those based on <i>F</i>, and <i>R</i>- factors based on ALL data will be
even larger.
;
_reflns_number_total     9332
_reflns_number_gt     5857
_reflns_threshold_expression     I>2\s(I)
_refine_ls_structure_factor_coef     Fsqd
_refine_ls_matrix_type     full
_refine_ls_R_factor_all     0.0932
_refine_ls_R_factor_gt     0.0533
_refine_ls_wR_factor_gt     0.1316
_refine_ls_wR_factor_ref     0.1567
_refine_ls_goodness_of_fit_ref     1.026
_refine_ls_restrained_S_all     1.026
_refine_ls_number_reflns     9332
_refine_ls_number_parameters     371
_refine_ls_number_restraints     0
_refine_ls_hydrogen_treatment     constr
_refine_ls_weighting_scheme     calc
_refine_ls_weighting_details
         'calc w=1/[\s^2^(Fo^2^)+(0.0678P)^2^+0.5825P] where P=(Fo^2^+2Fc^2^)/3'
_atom_sites_solution_hydrogens     geom
_atom_sites_solution_primary     direct
_atom_sites_solution_secondary     difmap
_refine_ls_shift/su_max     0.000
_refine_ls_shift/su_mean     0.000
_refine_diff_density_max     0.293
_refine_diff_density_min     -0.225
_refine_ls_extinction_method     'SHELXL97 (Sheldrick, 2008)'
_refine_ls_extinction_coef     0.0030(7)
_refine_ls_extinction_expression
                                  'Fc^*^=kFc[1+0.001xFc^2^\l^3^/sin(2\q)]^-1/4^'
loop_
    _atom_type_symbol
    _atom_type_description
    _atom_type_scat_dispersion_real
    _atom_type_scat_dispersion_imag
    _atom_type_scat_source
    'C' 'C' 0.0033 0.0016
                         'International Tables Vol C Tables 4.2.6.8 and 6.1.1.4'
    'H' 'H' 0.0000 0.0000
                         'International Tables Vol C Tables 4.2.6.8 and 6.1.1.4'
    'N' 'N' 0.0061 0.0033
                         'International Tables Vol C Tables 4.2.6.8 and 6.1.1.4'
    'O' 'O' 0.0106 0.0060
                         'International Tables Vol C Tables 4.2.6.8 and 6.1.1.4'
_computing_data_collection     'APEX2 (Bruker, 2004)'
_computing_cell_refinement     'SAINT (Bruker, 2004)'
_computing_data_reduction     'SAINT (Bruker, 2004)'
_computing_structure_solution     'SHELXS97 (Sheldrick, 2008)'
_computing_structure_refinement     'SHELXL97 (Sheldrick, 2008)'
_computing_molecular_graphics     'PLATON (Spek, 2009)'
_computing_publication_material     'SHELXL97 (Sheldrick, 2008)'
loop_
    _atom_site_type_symbol
    _atom_site_label
    _atom_site_fract_x
    _atom_site_fract_y
    _atom_site_fract_z
    _atom_site_U_iso_or_equiv
    _atom_site_adp_type
    _atom_site_calc_flag
    _atom_site_refinement_flags
    _atom_site_occupancy
    _atom_site_symmetry_multiplicity
    _atom_site_disorder_assembly
    _atom_site_disorder_group
    O O1 0.02236(11) 0.45746(6) 0.21716(5) 0.0463(3) Uani d . 1 1 . .
    N N1 0.18434(14) 0.27311(6) 0.30171(5) 0.0354(2) Uani d . 1 1 . .
    C C13 0.29204(15) 0.32105(7) 0.26884(6) 0.0316(2) Uani d . 1 1 . .
    C C7 0.14839(15) 0.39871(7) 0.34350(6) 0.0311(2) Uani d . 1 1 . .
    H H7 0.0373 0.4034 0.3208 0.037 Uiso calc R 1 1 . .
    N N2 0.50761(13) 0.45681(7) 0.26318(6) 0.0386(3) Uani d . 1 1 . .
    C C4 0.16715(15) 0.45441(7) 0.22914(6) 0.0320(3) Uani d . 1 1 . .
    C C71 0.16991(16) 0.45865(8) 0.39942(7) 0.0370(3) Uani d . 1 1 . .
    O O2 0.54309(13) 0.29695(7) 0.34803(6) 0.0555(3) Uani d . 1 1 . .
    C C2 0.40959(15) 0.45688(8) 0.31454(6) 0.0342(3) Uani d . 1 1 . .
    H H2A 0.3840 0.5115 0.3250 0.041 Uiso calc R 1 1 . .
    H H2B 0.4676 0.4321 0.3543 0.041 Uiso calc R 1 1 . .
    C C17 0.26458(17) 0.29985(8) 0.19575(6) 0.0364(3) Uani d . 1 1 . .
    C C51 0.19570(16) 0.50244(8) 0.12120(7) 0.0383(3) Uani d . 1 1 . .
    H H51 0.0901 0.4852 0.1108 0.046 Uiso calc R 1 1 . .
    C C3 0.25581(14) 0.41018(7) 0.28993(6) 0.0291(2) Uani d . 1 1 . .
    C C52 0.26203(17) 0.53783(8) 0.06646(7) 0.0406(3) Uani d . 1 1 . .
    C C18 0.1305(2) 0.30038(9) 0.14857(7) 0.0452(3) Uani d . 1 1 . .
    H H18 0.0337 0.3186 0.1582 0.054 Uiso calc R 1 1 . .
    C C14 0.47326(17) 0.29755(8) 0.29136(7) 0.0415(3) Uani d . 1 1 . .
    C C8 0.17403(16) 0.31133(7) 0.36444(6) 0.0341(3) Uani d . 1 1 . .
    H H8 0.2759 0.3056 0.3949 0.041 Uiso calc R 1 1 . .
    C C5 0.26617(15) 0.49163(8) 0.18385(7) 0.0342(3) Uani d . 1 1 . .
    C C9 0.0405(2) 0.27382(9) 0.39425(8) 0.0470(3) Uani d . 1 1 . .
    H H9A -0.0615 0.2847 0.3662 0.056 Uiso calc R 1 1 . .
    H H9B 0.0385 0.2972 0.4373 0.056 Uiso calc R 1 1 . .
    C C6 0.43879(16) 0.51107(10) 0.21008(7) 0.0432(3) Uani d . 1 1 . .
    H H6A 0.4997 0.5074 0.1744 0.052 Uiso calc R 1 1 . .
    H H6B 0.4466 0.5657 0.2264 0.052 Uiso calc R 1 1 . .
    C C15 0.53287(19) 0.26629(9) 0.23289(8) 0.0485(4) Uani d . 1 1 . .
    C C21 0.4175(2) 0.23699(10) 0.11699(9) 0.0558(4) Uani d . 1 1 . .
    C C16 0.40641(19) 0.26788(8) 0.17969(7) 0.0428(3) Uani d . 1 1 . .
    C C12 0.2153(2) 0.18695(8) 0.30668(8) 0.0488(4) Uani d . 1 1 . .
    H H12A 0.3173 0.1771 0.3350 0.059 Uiso calc R 1 1 . .
    H H12B 0.2199 0.1652 0.2633 0.059 Uiso calc R 1 1 . .
    C C72 0.2823(2) 0.44916(10) 0.45633(7) 0.0521(4) Uani d . 1 1 . .
    H H72 0.3500 0.4049 0.4603 0.063 Uiso calc R 1 1 . .
    C C11 0.0826(2) 0.14647(9) 0.33507(9) 0.0571(4) Uani d . 1 1 . .
    H H11A 0.1059 0.0897 0.3409 0.068 Uiso calc R 1 1 . .
    H H11B -0.0174 0.1520 0.3044 0.068 Uiso calc R 1 1 . .
    C C10 0.0659(2) 0.18347(10) 0.40116(9) 0.0592(4) Uani d . 1 1 . .
    H H10A 0.1616 0.1727 0.4333 0.071 Uiso calc R 1 1 . .
    H H10B -0.0242 0.1593 0.4171 0.071 Uiso calc R 1 1 . .
    C C1 0.67269(18) 0.47886(13) 0.28887(9) 0.0613(5) Uani d . 1 1 . .
    H H1A 0.7335 0.4781 0.2536 0.092 Uiso calc R 1 1 . .
    H H1B 0.7177 0.4413 0.3224 0.092 Uiso calc R 1 1 . .
    H H1C 0.6757 0.5317 0.3075 0.092 Uiso calc R 1 1 . .
    C C76 0.0721(2) 0.52561(9) 0.39544(9) 0.0537(4) Uani d . 1 1 . .
    H H76 -0.0048 0.5340 0.3579 0.064 Uiso calc R 1 1 . .
    C C20 0.2790(3) 0.24183(11) 0.06903(9) 0.0658(5) Uani d . 1 1 . .
    H H20 0.2808 0.2239 0.0263 0.079 Uiso calc R 1 1 . .
    C C53 0.2212(2) 0.50518(11) 0.00374(8) 0.0577(4) Uani d . 1 1 . .
    H H53 0.1538 0.4609 -0.0027 0.069 Uiso calc R 1 1 . .
    C C57 0.3575(2) 0.60591(10) 0.07381(8) 0.0565(4) Uani d . 1 1 . .
    H H57 0.3839 0.6302 0.1150 0.068 Uiso calc R 1 1 . .
    C C75 0.0883(3) 0.58062(11) 0.44760(13) 0.0743(6) Uani d . 1 1 . .
    H H75 0.0218 0.6253 0.4443 0.089 Uiso calc R 1 1 . .
    C C19 0.1418(3) 0.27253(11) 0.08442(8) 0.0600(5) Uani d . 1 1 . .
    H H19 0.0517 0.2754 0.0515 0.072 Uiso calc R 1 1 . .
    C C74 0.1995(3) 0.56989(13) 0.50282(11) 0.0770(6) Uani d . 1 1 . .
    H H74 0.2095 0.6070 0.5371 0.092 Uiso calc R 1 1 . .
    C C23 0.6913(3) 0.20440(14) 0.16253(14) 0.0856(7) Uani d . 1 1 . .
    H H23 0.7891 0.1832 0.1564 0.103 Uiso calc R 1 1 . .
    C C22 0.5681(3) 0.20404(12) 0.11094(12) 0.0762(6) Uani d . 1 1 . .
    H H22 0.5826 0.1818 0.0709 0.091 Uiso calc R 1 1 . .
    C C54 0.2788(3) 0.53737(14) -0.04922(9) 0.0760(6) Uani d . 1 1 . .
    H H54 0.2510 0.5143 -0.0908 0.091 Uiso calc R 1 1 . .
    C C73 0.2965(3) 0.50437(13) 0.50781(9) 0.0701(5) Uani d . 1 1 . .
    H H73 0.3724 0.4965 0.5457 0.084 Uiso calc R 1 1 . .
    C C56 0.4135(3) 0.63776(13) 0.02018(10) 0.0766(6) Uani d . 1 1 . .
    H H56 0.4772 0.6834 0.0256 0.092 Uiso calc R 1 1 . .
    C C24 0.6777(2) 0.23534(12) 0.22476(12) 0.0723(6) Uani d . 1 1 . .
    H H24 0.7643 0.2349 0.2594 0.087 Uiso calc R 1 1 . .
    C C55 0.3763(3) 0.60290(15) -0.04099(10) 0.0802(6) Uani d . 1 1 . .
    H H55 0.4172 0.6238 -0.0766 0.096 Uiso calc R 1 1 . .
loop_
    _atom_site_aniso_label
    _atom_site_aniso_U_11
    _atom_site_aniso_U_22
    _atom_site_aniso_U_33
    _atom_site_aniso_U_12
    _atom_site_aniso_U_13
    _atom_site_aniso_U_23
    O1 0.0309(5) 0.0548(6) 0.0527(6) 0.0048(4) 0.0061(4) 0.0185(5)
    N1 0.0465(6) 0.0259(5) 0.0339(6) -0.0008(4) 0.0076(5) 0.0001(4)
    C13 0.0351(6) 0.0294(6) 0.0300(6) 0.0038(5) 0.0046(5) 0.0002(5)
    C7 0.0313(6) 0.0301(6) 0.0326(6) -0.0001(5) 0.0071(5) 0.0008(5)
    N2 0.0276(5) 0.0515(7) 0.0370(6) -0.0019(5) 0.0061(4) 0.0012(5)
    C4 0.0322(6) 0.0282(6) 0.0354(6) 0.0007(5) 0.0053(5) 0.0028(5)
    C71 0.0393(7) 0.0339(6) 0.0418(7) -0.0039(5) 0.0187(6) -0.0039(5)
    O2 0.0497(6) 0.0619(7) 0.0496(6) 0.0142(5) -0.0059(5) 0.0064(5)
    C2 0.0321(6) 0.0369(6) 0.0334(6) -0.0024(5) 0.0053(5) -0.0029(5)
    C17 0.0480(8) 0.0294(6) 0.0323(6) 0.0001(5) 0.0084(6) -0.0011(5)
    C51 0.0381(7) 0.0348(6) 0.0419(7) -0.0028(5) 0.0067(6) 0.0050(5)
    C3 0.0294(6) 0.0282(6) 0.0296(6) 0.0012(4) 0.0052(4) 0.0013(4)
    C52 0.0433(7) 0.0400(7) 0.0381(7) -0.0026(6) 0.0058(6) 0.0064(6)
    C18 0.0546(9) 0.0409(7) 0.0377(7) -0.0058(6) 0.0011(6) -0.0028(6)
    C14 0.0409(7) 0.0368(7) 0.0452(8) 0.0097(6) 0.0029(6) 0.0011(6)
    C8 0.0413(7) 0.0306(6) 0.0303(6) -0.0015(5) 0.0061(5) 0.0011(5)
    C5 0.0342(6) 0.0307(6) 0.0386(7) 0.0000(5) 0.0084(5) 0.0047(5)
    C9 0.0574(9) 0.0417(8) 0.0443(8) -0.0093(7) 0.0154(7) 0.0031(6)
    C6 0.0371(7) 0.0523(8) 0.0405(7) -0.0079(6) 0.0081(6) 0.0061(6)
    C15 0.0483(8) 0.0409(8) 0.0582(9) 0.0112(6) 0.0149(7) -0.0029(7)
    C21 0.0809(12) 0.0408(8) 0.0534(10) -0.0052(8) 0.0325(9) -0.0091(7)
    C16 0.0557(9) 0.0323(7) 0.0441(8) 0.0006(6) 0.0193(7) -0.0041(6)
    C12 0.0672(10) 0.0288(7) 0.0497(8) 0.0032(6) 0.0084(7) 0.0017(6)
    C72 0.0644(10) 0.0537(9) 0.0395(8) -0.0023(7) 0.0124(7) -0.0090(7)
    C11 0.0745(11) 0.0309(7) 0.0644(11) -0.0082(7) 0.0079(9) 0.0046(7)
    C10 0.0774(12) 0.0429(8) 0.0602(10) -0.0139(8) 0.0199(9) 0.0114(7)
    C1 0.0307(7) 0.0949(14) 0.0573(10) -0.0090(8) 0.0047(7) 0.0078(9)
    C76 0.0509(9) 0.0394(8) 0.0754(11) 0.0024(6) 0.0239(8) -0.0058(7)
    C20 0.1035(16) 0.0572(10) 0.0409(9) -0.0175(10) 0.0240(10) -0.0153(7)
    C53 0.0724(11) 0.0551(10) 0.0472(9) -0.0198(8) 0.0150(8) -0.0028(7)
    C57 0.0699(11) 0.0535(9) 0.0444(8) -0.0209(8) 0.0047(8) 0.0056(7)
    C75 0.0807(14) 0.0449(9) 0.1095(18) 0.0002(9) 0.0502(13) -0.0219(10)
    C19 0.0859(13) 0.0544(10) 0.0361(8) -0.0158(9) 0.0005(8) -0.0064(7)
    C74 0.0941(15) 0.0696(13) 0.0778(14) -0.0238(11) 0.0442(13) -0.0385(11)
    C23 0.0820(15) 0.0721(14) 0.115(2) 0.0208(11) 0.0528(15) -0.0141(13)
    C22 0.1001(17) 0.0591(11) 0.0839(15) 0.0003(11) 0.0566(14) -0.0189(10)
    C54 0.1030(16) 0.0851(15) 0.0436(10) -0.0282(12) 0.0228(10) -0.0055(9)
    C73 0.0879(14) 0.0775(13) 0.0477(10) -0.0191(11) 0.0194(9) -0.0225(9)
    C56 0.0903(15) 0.0769(13) 0.0618(12) -0.0402(11) 0.0107(10) 0.0169(10)
    C24 0.0583(11) 0.0675(12) 0.0946(15) 0.0221(9) 0.0227(10) -0.0086(11)
    C55 0.0961(16) 0.0948(16) 0.0544(11) -0.0282(13) 0.0259(11) 0.0160(11)
_geom_special_details
;
All e.s.d.'s (except the e.s.d. in the dihedral angle between two l.s. planes)
are estimated using the full covariance matrix. The cell e.s.d.'s are taken
into account individually in the estimation of e.s.d.'s in distances, angles
and torsion angles; correlations between e.s.d.'s in cell parameters are only
used when they are defined by crystal symmetry. An approximate (isotropic)
treatment of cell e.s.d.'s is used for estimating e.s.d.'s involving l.s.
planes.
;
loop_
    _geom_bond_atom_site_label_1
    _geom_bond_atom_site_label_2
    _geom_bond_site_symmetry_2
    _geom_bond_distance
    _geom_bond_publ_flag
    O1 C4 . 1.2122(15) ?
    N1 C8 . 1.4539(16) ?
    N1 C12 . 1.4612(18) ?
    N1 C13 . 1.4652(17) ?
    C13 C17 . 1.5207(17) ?
    C13 C14 . 1.5772(18) ?
    C13 C3 . 1.5933(17) ?
    C7 C71 . 1.5097(18) ?
    C7 C8 . 1.5243(17) ?
    C7 C3 . 1.5588(16) ?
    C7 H7 . 0.9800 ?
    N2 C2 . 1.4533(16) ?
    N2 C1 . 1.4564(18) ?
    N2 C6 . 1.4589(18) ?
    C4 C5 . 1.4934(17) ?
    C4 C3 . 1.5306(17) ?
    C71 C72 . 1.384(2) ?
    C71 C76 . 1.386(2) ?
    O2 C14 . 1.2112(17) ?
    C2 C3 . 1.5289(17) ?
    C2 H2A . 0.9700 ?
    C2 H2B . 0.9700 ?
    C17 C18 . 1.360(2) ?
    C17 C16 . 1.408(2) ?
    C51 C5 . 1.3337(19) ?
    C51 C52 . 1.4666(19) ?
    C51 H51 . 0.9300 ?
    C52 C53 . 1.386(2) ?
    C52 C57 . 1.388(2) ?
    C18 C19 . 1.416(2) ?
    C18 H18 . 0.9300 ?
    C14 C15 . 1.477(2) ?
    C8 C9 . 1.5144(19) ?
    C8 H8 . 0.9800 ?
    C5 C6 . 1.5064(19) ?
    C9 C10 . 1.525(2) ?
    C9 H9A . 0.9700 ?
    C9 H9B . 0.9700 ?
    C6 H6A . 0.9700 ?
    C6 H6B . 0.9700 ?
    C15 C24 . 1.371(2) ?
    C15 C16 . 1.393(2) ?
    C21 C20 . 1.399(3) ?
    C21 C16 . 1.406(2) ?
    C21 C22 . 1.418(3) ?
    C12 C11 . 1.514(2) ?
    C12 H12A . 0.9700 ?
    C12 H12B . 0.9700 ?
    C72 C73 . 1.391(2) ?
    C72 H72 . 0.9300 ?
    C11 C10 . 1.520(3) ?
    C11 H11A . 0.9700 ?
    C11 H11B . 0.9700 ?
    C10 H10A . 0.9700 ?
    C10 H10B . 0.9700 ?
    C1 H1A . 0.9600 ?
    C1 H1B . 0.9600 ?
    C1 H1C . 0.9600 ?
    C76 C75 . 1.399(3) ?
    C76 H76 . 0.9300 ?
    C20 C19 . 1.359(3) ?
    C20 H20 . 0.9300 ?
    C53 C54 . 1.377(2) ?
    C53 H53 . 0.9300 ?
    C57 C56 . 1.380(2) ?
    C57 H57 . 0.9300 ?
    C75 C74 . 1.355(3) ?
    C75 H75 . 0.9300 ?
    C19 H19 . 0.9300 ?
    C74 C73 . 1.361(3) ?
    C74 H74 . 0.9300 ?
    C23 C22 . 1.353(3) ?
    C23 C24 . 1.402(3) ?
    C23 H23 . 0.9300 ?
    C22 H22 . 0.9300 ?
    C54 C55 . 1.364(3) ?
    C54 H54 . 0.9300 ?
    C73 H73 . 0.9300 ?
    C56 C55 . 1.371(3) ?
    C56 H56 . 0.9300 ?
    C24 H24 . 0.9300 ?
    C55 H55 . 0.9300 ?
loop_
    _geom_angle_atom_site_label_1
    _geom_angle_atom_site_label_2
    _geom_angle_atom_site_label_3
    _geom_angle_site_symmetry_1
    _geom_angle_site_symmetry_3
    _geom_angle
    _geom_angle_publ_flag
    C8 N1 C12 . . 114.03(11) ?
    C8 N1 C13 . . 107.94(10) ?
    C12 N1 C13 . . 116.74(11) ?
    N1 C13 C17 . . 109.12(10) ?
    N1 C13 C14 . . 112.62(10) ?
    C17 C13 C14 . . 101.88(10) ?
    N1 C13 C3 . . 102.61(9) ?
    C17 C13 C3 . . 118.80(10) ?
    C14 C13 C3 . . 112.14(10) ?
    C71 C7 C8 . . 115.21(11) ?
    C71 C7 C3 . . 116.61(10) ?
    C8 C7 C3 . . 104.13(10) ?
    C71 C7 H7 . . 106.7 ?
    C8 C7 H7 . . 106.7 ?
    C3 C7 H7 . . 106.7 ?
    C2 N2 C1 . . 111.92(12) ?
    C2 N2 C6 . . 109.69(11) ?
    C1 N2 C6 . . 110.45(12) ?
    O1 C4 C5 . . 121.15(11) ?
    O1 C4 C3 . . 121.55(11) ?
    C5 C4 C3 . . 117.28(10) ?
    C72 C71 C76 . . 117.41(14) ?
    C72 C71 C7 . . 122.78(12) ?
    C76 C71 C7 . . 119.79(14) ?
    N2 C2 C3 . . 108.88(10) ?
    N2 C2 H2A . . 109.9 ?
    C3 C2 H2A . . 109.9 ?
    N2 C2 H2B . . 109.9 ?
    C3 C2 H2B . . 109.9 ?
    H2A C2 H2B . . 108.3 ?
    C18 C17 C16 . . 118.64(13) ?
    C18 C17 C13 . . 131.87(13) ?
    C16 C17 C13 . . 109.21(12) ?
    C5 C51 C52 . . 128.80(13) ?
    C5 C51 H51 . . 115.6 ?
    C52 C51 H51 . . 115.6 ?
    C2 C3 C4 . . 107.15(10) ?
    C2 C3 C7 . . 113.58(10) ?
    C4 C3 C7 . . 111.72(10) ?
    C2 C3 C13 . . 111.78(10) ?
    C4 C3 C13 . . 108.58(10) ?
    C7 C3 C13 . . 104.00(9) ?
    C53 C52 C57 . . 117.99(14) ?
    C53 C52 C51 . . 119.16(13) ?
    C57 C52 C51 . . 122.75(14) ?
    C17 C18 C19 . . 118.50(16) ?
    C17 C18 H18 . . 120.8 ?
    C19 C18 H18 . . 120.8 ?
    O2 C14 C15 . . 126.79(13) ?
    O2 C14 C13 . . 124.98(13) ?
    C15 C14 C13 . . 107.71(12) ?
    N1 C8 C9 . . 110.01(11) ?
    N1 C8 C7 . . 101.35(10) ?
    C9 C8 C7 . . 115.39(11) ?
    N1 C8 H8 . . 109.9 ?
    C9 C8 H8 . . 109.9 ?
    C7 C8 H8 . . 109.9 ?
    C51 C5 C4 . . 116.79(12) ?
    C51 C5 C6 . . 124.14(12) ?
    C4 C5 C6 . . 119.01(11) ?
    C8 C9 C10 . . 110.01(13) ?
    C8 C9 H9A . . 109.7 ?
    C10 C9 H9A . . 109.7 ?
    C8 C9 H9B . . 109.7 ?
    C10 C9 H9B . . 109.7 ?
    H9A C9 H9B . . 108.2 ?
    N2 C6 C5 . . 111.84(11) ?
    N2 C6 H6A . . 109.2 ?
    C5 C6 H6A . . 109.2 ?
    N2 C6 H6B . . 109.2 ?
    C5 C6 H6B . . 109.2 ?
    H6A C6 H6B . . 107.9 ?
    C24 C15 C16 . . 119.82(17) ?
    C24 C15 C14 . . 132.36(17) ?
    C16 C15 C14 . . 107.74(12) ?
    C20 C21 C16 . . 116.24(16) ?
    C20 C21 C22 . . 128.43(17) ?
    C16 C21 C22 . . 115.33(19) ?
    C15 C16 C21 . . 123.14(15) ?
    C15 C16 C17 . . 113.43(13) ?
    C21 C16 C17 . . 123.37(15) ?
    N1 C12 C11 . . 109.19(13) ?
    N1 C12 H12A . . 109.8 ?
    C11 C12 H12A . . 109.8 ?
    N1 C12 H12B . . 109.8 ?
    C11 C12 H12B . . 109.8 ?
    H12A C12 H12B . . 108.3 ?
    C71 C72 C73 . . 121.46(17) ?
    C71 C72 H72 . . 119.3 ?
    C73 C72 H72 . . 119.3 ?
    C12 C11 C10 . . 110.76(13) ?
    C12 C11 H11A . . 109.5 ?
    C10 C11 H11A . . 109.5 ?
    C12 C11 H11B . . 109.5 ?
    C10 C11 H11B . . 109.5 ?
    H11A C11 H11B . . 108.1 ?
    C11 C10 C9 . . 110.58(13) ?
    C11 C10 H10A . . 109.5 ?
    C9 C10 H10A . . 109.5 ?
    C11 C10 H10B . . 109.5 ?
    C9 C10 H10B . . 109.5 ?
    H10A C10 H10B . . 108.1 ?
    N2 C1 H1A . . 109.5 ?
    N2 C1 H1B . . 109.5 ?
    H1A C1 H1B . . 109.5 ?
    N2 C1 H1C . . 109.5 ?
    H1A C1 H1C . . 109.5 ?
    H1B C1 H1C . . 109.5 ?
    C71 C76 C75 . . 120.34(18) ?
    C71 C76 H76 . . 119.8 ?
    C75 C76 H76 . . 119.8 ?
    C19 C20 C21 . . 120.48(15) ?
    C19 C20 H20 . . 119.8 ?
    C21 C20 H20 . . 119.8 ?
    C54 C53 C52 . . 121.02(16) ?
    C54 C53 H53 . . 119.5 ?
    C52 C53 H53 . . 119.5 ?
    C56 C57 C52 . . 120.26(16) ?
    C56 C57 H57 . . 119.9 ?
    C52 C57 H57 . . 119.9 ?
    C74 C75 C76 . . 121.05(18) ?
    C74 C75 H75 . . 119.5 ?
    C76 C75 H75 . . 119.5 ?
    C20 C19 C18 . . 122.66(17) ?
    C20 C19 H19 . . 118.7 ?
    C18 C19 H19 . . 118.7 ?
    C75 C74 C73 . . 119.54(17) ?
    C75 C74 H74 . . 120.2 ?
    C73 C74 H74 . . 120.2 ?
    C22 C23 C24 . . 122.73(19) ?
    C22 C23 H23 . . 118.6 ?
    C24 C23 H23 . . 118.6 ?
    C23 C22 C21 . . 121.06(18) ?
    C23 C22 H22 . . 119.5 ?
    C21 C22 H22 . . 119.5 ?
    C55 C54 C53 . . 120.40(18) ?
    C55 C54 H54 . . 119.8 ?
    C53 C54 H54 . . 119.8 ?
    C74 C73 C72 . . 120.2(2) ?
    C74 C73 H73 . . 119.9 ?
    C72 C73 H73 . . 119.9 ?
    C55 C56 C57 . . 120.82(18) ?
    C55 C56 H56 . . 119.6 ?
    C57 C56 H56 . . 119.6 ?
    C15 C24 C23 . . 117.9(2) ?
    C15 C24 H24 . . 121.1 ?
    C23 C24 H24 . . 121.1 ?
    C54 C55 C56 . . 119.44(17) ?
    C54 C55 H55 . . 120.3 ?
    C56 C55 H55 . . 120.3 ?
loop_
    _geom_torsion_atom_site_label_1
    _geom_torsion_atom_site_label_2
    _geom_torsion_atom_site_label_3
    _geom_torsion_atom_site_label_4
    _geom_torsion_site_symmetry_1
    _geom_torsion_site_symmetry_2
    _geom_torsion_site_symmetry_3
    _geom_torsion_site_symmetry_4
    _geom_torsion
    _geom_torsion_publ_flag
    C8 N1 C13 C17 . . . . -161.77(10) ?
    C12 N1 C13 C17 . . . . 68.27(14) ?
    C8 N1 C13 C14 . . . . 85.87(12) ?
    C12 N1 C13 C14 . . . . -44.09(15) ?
    C8 N1 C13 C3 . . . . -34.89(12) ?
    C12 N1 C13 C3 . . . . -164.86(11) ?
    C8 C7 C71 C72 . . . . 35.14(18) ?
    C3 C7 C71 C72 . . . . -87.39(16) ?
    C8 C7 C71 C76 . . . . -143.38(13) ?
    C3 C7 C71 C76 . . . . 94.09(15) ?
    C1 N2 C2 C3 . . . . -163.22(13) ?
    C6 N2 C2 C3 . . . . 73.82(13) ?
    N1 C13 C17 C18 . . . . 55.50(18) ?
    C14 C13 C17 C18 . . . . 174.76(14) ?
    C3 C13 C17 C18 . . . . -61.52(19) ?
    N1 C13 C17 C16 . . . . -118.20(12) ?
    C14 C13 C17 C16 . . . . 1.06(14) ?
    C3 C13 C17 C16 . . . . 124.78(12) ?
    N2 C2 C3 C4 . . . . -61.97(13) ?
    N2 C2 C3 C7 . . . . 174.16(10) ?
    N2 C2 C3 C13 . . . . 56.87(13) ?
    O1 C4 C3 C2 . . . . -145.26(12) ?
    C5 C4 C3 C2 . . . . 36.60(14) ?
    O1 C4 C3 C7 . . . . -20.26(17) ?
    C5 C4 C3 C7 . . . . 161.60(10) ?
    O1 C4 C3 C13 . . . . 93.86(14) ?
    C5 C4 C3 C13 . . . . -84.29(13) ?
    C71 C7 C3 C2 . . . . 23.51(15) ?
    C8 C7 C3 C2 . . . . -104.61(12) ?
    C71 C7 C3 C4 . . . . -97.83(13) ?
    C8 C7 C3 C4 . . . . 134.04(10) ?
    C71 C7 C3 C13 . . . . 145.25(11) ?
    C8 C7 C3 C13 . . . . 17.12(12) ?
    N1 C13 C3 C2 . . . . 132.33(10) ?
    C17 C13 C3 C2 . . . . -107.27(13) ?
    C14 C13 C3 C2 . . . . 11.23(14) ?
    N1 C13 C3 C4 . . . . -109.69(10) ?
    C17 C13 C3 C4 . . . . 10.71(15) ?
    C14 C13 C3 C4 . . . . 129.22(11) ?
    N1 C13 C3 C7 . . . . 9.40(12) ?
    C17 C13 C3 C7 . . . . 129.80(11) ?
    C14 C13 C3 C7 . . . . -111.69(11) ?
    C5 C51 C52 C53 . . . . 141.99(17) ?
    C5 C51 C52 C57 . . . . -41.8(2) ?
    C16 C17 C18 C19 . . . . -3.2(2) ?
    C13 C17 C18 C19 . . . . -176.42(14) ?
    N1 C13 C14 O2 . . . . -55.56(18) ?
    C17 C13 C14 O2 . . . . -172.32(14) ?
    C3 C13 C14 O2 . . . . 59.57(18) ?
    N1 C13 C14 C15 . . . . 116.69(12) ?
    C17 C13 C14 C15 . . . . -0.07(14) ?
    C3 C13 C14 C15 . . . . -128.18(12) ?
    C12 N1 C8 C9 . . . . -59.48(15) ?
    C13 N1 C8 C9 . . . . 169.06(11) ?
    C12 N1 C8 C7 . . . . 177.93(11) ?
    C13 N1 C8 C7 . . . . 46.47(12) ?
    C71 C7 C8 N1 . . . . -166.60(10) ?
    C3 C7 C8 N1 . . . . -37.62(12) ?
    C71 C7 C8 C9 . . . . 74.61(15) ?
    C3 C7 C8 C9 . . . . -156.41(11) ?
    C52 C51 C5 C4 . . . . 179.34(13) ?
    C52 C51 C5 C6 . . . . -3.5(2) ?
    O1 C4 C5 C51 . . . . -22.96(19) ?
    C3 C4 C5 C51 . . . . 155.19(12) ?
    O1 C4 C5 C6 . . . . 159.74(13) ?
    C3 C4 C5 C6 . . . . -22.11(17) ?
    N1 C8 C9 C10 . . . . 55.74(16) ?
    C7 C8 C9 C10 . . . . 169.61(12) ?
    C2 N2 C6 C5 . . . . -54.29(15) ?
    C1 N2 C6 C5 . . . . -178.11(13) ?
    C51 C5 C6 N2 . . . . -147.88(13) ?
    C4 C5 C6 N2 . . . . 29.22(18) ?
    O2 C14 C15 C24 . . . . -5.5(3) ?
    C13 C14 C15 C24 . . . . -177.54(19) ?
    O2 C14 C15 C16 . . . . 171.13(15) ?
    C13 C14 C15 C16 . . . . -0.94(16) ?
    C24 C15 C16 C21 . . . . 1.7(2) ?
    C14 C15 C16 C21 . . . . -175.37(14) ?
    C24 C15 C16 C17 . . . . 178.83(16) ?
    C14 C15 C16 C17 . . . . 1.73(18) ?
    C20 C21 C16 C15 . . . . 178.90(15) ?
    C22 C21 C16 C15 . . . . -0.4(2) ?
    C20 C21 C16 C17 . . . . 2.1(2) ?
    C22 C21 C16 C17 . . . . -177.24(15) ?
    C18 C17 C16 C15 . . . . -176.47(13) ?
    C13 C17 C16 C15 . . . . -1.81(17) ?
    C18 C17 C16 C21 . . . . 0.6(2) ?
    C13 C17 C16 C21 . . . . 175.28(13) ?
    C8 N1 C12 C11 . . . . 59.07(16) ?
    C13 N1 C12 C11 . . . . -173.91(12) ?
    C76 C71 C72 C73 . . . . 0.3(2) ?
    C7 C71 C72 C73 . . . . -178.25(15) ?
    N1 C12 C11 C10 . . . . -55.75(18) ?
    C12 C11 C10 C9 . . . . 55.3(2) ?
    C8 C9 C10 C11 . . . . -54.83(19) ?
    C72 C71 C76 C75 . . . . -0.1(2) ?
    C7 C71 C76 C75 . . . . 178.50(14) ?
    C16 C21 C20 C19 . . . . -2.1(2) ?
    C22 C21 C20 C19 . . . . 177.08(19) ?
    C57 C52 C53 C54 . . . . 2.6(3) ?
    C51 C52 C53 C54 . . . . 178.97(18) ?
    C53 C52 C57 C56 . . . . -2.1(3) ?
    C51 C52 C57 C56 . . . . -178.41(18) ?
    C71 C76 C75 C74 . . . . 0.1(3) ?
    C21 C20 C19 C18 . . . . -0.4(3) ?
    C17 C18 C19 C20 . . . . 3.2(2) ?
    C76 C75 C74 C73 . . . . -0.3(3) ?
    C24 C23 C22 C21 . . . . 1.3(4) ?
    C20 C21 C22 C23 . . . . 179.7(2) ?
    C16 C21 C22 C23 . . . . -1.1(3) ?
    C52 C53 C54 C55 . . . . -0.7(4) ?
    C75 C74 C73 C72 . . . . 0.5(3) ?
    C71 C72 C73 C74 . . . . -0.5(3) ?
    C52 C57 C56 C55 . . . . -0.1(3) ?
    C16 C15 C24 C23 . . . . -1.5(3) ?
    C14 C15 C24 C23 . . . . 174.78(19) ?
    C22 C23 C24 C15 . . . . 0.0(4) ?
    C53 C54 C55 C56 . . . . -1.6(4) ?
    C57 C56 C55 C54 . . . . 2.0(4) ?
loop_
    _geom_hbond_atom_site_label_D
    _geom_hbond_atom_site_label_H
    _geom_hbond_atom_site_label_A
    _geom_hbond_site_symmetry_A
    _geom_hbond_distance_DH
    _geom_hbond_distance_HA
    _geom_hbond_distance_DA
    _geom_hbond_angle_DHA
    C2 H2B O2 . 0.97 2.35 2.9329(18) 118
