# Supplementary material for: 5′′-Benzyl­idene-1′′-methyl-1′-phenyl-1′,2′,3′,5′,6′,7′,8′,8a’-octa­hydro­dispiro[acenaphthyl­ene-1,3′-indolizine-2′,3′′-piperidine]-2,4′′(1H)-dione
Source: Acta Crystallogr Sect E Struct Rep Online. 2012 Sep 22;68(Pt 10):o2981. doi: 10.1107/S1600536812039591 (PMC3470345; doi:10.1107/S1600536812039591)
Supplement: Supplementary file 2 [file e-68-o2981-Isup2.hkl]

#
# h,k,l, Fc-squared, Fo-squared, sigma(Fo-squared) and status flag
#
data_I
_shelx_title ' PARPIA in P2(1)/c'
_shelx_refln_list_code          4
_shelx_F_calc_maximum      269.53
_exptl_crystal_F_000      1144.00
_reflns_d_resolution_high  0.6845
 
loop_
 _symmetry_equiv_pos_as_xyz
 'x, y, z'
 '-x, y+1/2, -z+1/2'
 '-x, -y, -z'
 'x, -y-1/2, z-1/2'
 
_cell_length_a     8.4913
_cell_length_b    16.6782
_cell_length_c    20.5435
_cell_angle_alpha  90.000
_cell_angle_beta  100.028
_cell_angle_gamma  90.000
 
_shelx_F_squared_multiplier     1.000
 
loop_
 _refln_index_h
 _refln_index_k
 _refln_index_l
 _refln_F_squared_calc
 _refln_F_squared_meas
 _refln_F_squared_sigma
 _refln_observed_status
   1   0   0     3357.32     2818.54    147.46 o
   2   0   0     6365.77     6353.13     67.70 o
   3   0   0      981.09      949.78     12.00 o
   4   0   0     2566.05     2973.73     33.87 o
   5   0   0       17.14       23.62      2.25 o
   6   0   0        2.67        0.43      2.14 o
   7   0   0      508.35      479.00      9.80 o
   8   0   0      166.44      202.89      8.78 o
   9   0   0      285.58      280.50     10.52 o
  10   0   0        7.61        3.72      5.08 o
  11   0   0       13.95       16.71      6.01 o
  12   0   0       44.35       41.95     11.53 o
   1   1   0    17621.55    17490.59    124.80 o
   2   1   0    21587.91    21792.34    161.85 o
   3   1   0      474.21      469.37      4.90 o
   4   1   0        1.82        6.46      1.15 o
   5   1   0        0.00       -1.14      1.14 o
   6   1   0       66.62       66.41      2.60 o
   7   1   0       18.37       16.54      2.29 o
   8   1   0      640.01      613.55     10.22 o
   9   1   0        0.09        4.85      3.15 o
  10   1   0       16.54       15.49      3.85 o
  11   1   0        0.15        5.72      4.09 o
  12   1   0        0.91       -4.52      5.30 o
   0   2   0      122.84       50.98      2.84 o
   1   2   0     1583.88     1778.66     13.06 o
   2   2   0     4886.10     4956.51     43.42 o
   3   2   0      576.72      578.60      5.74 o
   4   2   0      603.59      767.85      7.65 o
   5   2   0       36.90       31.92      1.78 o
   6   2   0        0.11       -1.47      1.47 o
   7   2   0       14.29       16.51      2.57 o
   8   2   0       57.82       50.28      3.72 o
   9   2   0       24.60       24.73      3.60 o
  10   2   0        0.51        1.29      3.47 o
  11   2   0        0.12       -3.88      4.14 o
  12   2   0       69.40       99.02     11.39 o
   1   3   0     7508.66     7757.93     63.58 o
   2   3   0        7.35        6.99      0.89 o
   3   3   0      225.75      260.19      3.61 o
   4   3   0        0.25       -1.02      1.02 o
   5   3   0       11.78       12.10      1.54 o
   6   3   0      325.87      303.25      4.96 o
   7   3   0      120.96      127.00      4.11 o
   8   3   0       28.66       29.12      3.09 o
   9   3   0       48.71       45.49      3.98 o
  10   3   0        4.98        4.82      3.48 o
  11   3   0        9.17        5.78      5.13 o
  12   3   0        0.12       -2.01      5.60 o
   0   4   0    72646.15    68178.08    670.87 o
   1   4   0     2624.53     2726.25     21.64 o
   2   4   0     1452.64     1473.51     11.98 o
   3   4   0      354.85      369.37      4.53 o
   4   4   0     2820.07     2887.86     25.11 o
   5   4   0        9.27        9.99      1.80 o
   6   4   0       35.25       25.73      2.29 o
   7   4   0      121.45      107.53      3.85 o
   8   4   0      215.86      222.86      5.81 o
   9   4   0        8.76        7.10      3.10 o
  10   4   0        7.59       13.50      4.26 o
  11   4   0        0.99        4.65      6.92 o
  12   4   0        1.90        7.73      5.85 o
   1   5   0      157.55      186.40      2.62 o
   2   5   0      164.35      156.53      2.08 o
   3   5   0      940.31      955.44      8.66 o
   4   5   0     1559.79     1604.70     15.02 o
   5   5   0      200.39      216.10      4.12 o
   6   5   0      368.93      329.23      5.71 o
   7   5   0        0.09        1.99      2.08 o
   8   5   0      817.22      746.42     10.55 o
   9   5   0        5.13        3.24      3.18 o
  10   5   0       11.27       16.58      4.79 o
  11   5   0        2.09       -4.84      4.84 o
   0   6   0      258.05      258.07      3.68 o
   1   6   0      181.00      225.76      2.72 o
   2   6   0      452.83      551.54      6.23 o
   3   6   0       55.44       94.58      2.19 o
   4   6   0      486.88      518.96      6.35 o
   5   6   0       77.57       98.99      3.07 o
   6   6   0       42.58       45.73      3.59 o
   7   6   0       16.82       15.91      2.41 o
   8   6   0      118.85      124.93      4.59 o
   9   6   0       12.77       14.24      3.92 o
  10   6   0       12.87        8.50      4.73 o
  11   6   0        7.06        9.13      5.42 o
   1   7   0      431.99      491.07      4.22 o
   2   7   0      294.89      271.37      3.63 o
   3   7   0       29.75       28.61      1.73 o
   4   7   0       26.63       28.05      1.52 o
   5   7   0      202.81      190.34      3.97 o
   6   7   0       86.92       76.40      3.09 o
   7   7   0      129.74      115.26      3.95 o
   8   7   0       32.96       38.73      4.33 o
   9   7   0        1.11       -2.61      3.56 o
  10   7   0       13.89       10.49      5.35 o
  11   7   0       31.36       46.86      6.55 o
   0   8   0      722.52      877.16     11.26 o
   1   8   0      661.72      716.21      6.29 o
   2   8   0       55.89       40.51      1.66 o
   3   8   0      591.96      652.27      7.87 o
   4   8   0      415.48      424.23      5.58 o
   5   8   0       66.58       64.34      2.87 o
   6   8   0       52.20       49.09      2.76 o
   7   8   0       28.37       21.17      3.21 o
   8   8   0       16.74       25.60      3.87 o
   9   8   0       54.86       65.75      5.10 o
  10   8   0        4.47       11.36      4.91 o
  11   8   0        1.40       -5.70      5.70 o
   1   9   0      724.93      800.98      7.50 o
   2   9   0       37.71       43.42      1.70 o
   3   9   0     1240.15     1314.37     11.84 o
   4   9   0      199.01      173.38      3.83 o
   5   9   0       73.18       57.40      2.68 o
   6   9   0      166.08      136.27      6.09 o
   7   9   0        0.03       -1.71      2.70 o
   8   9   0       27.15       34.53      4.06 o
   9   9   0       30.36       34.69      5.08 o
  10   9   0        6.11        1.95      7.20 o
  11   9   0        1.79       -5.17      5.81 o
   0  10   0     1198.87     1275.22     24.22 o
   1  10   0      150.10      157.72      2.65 o
   2  10   0      589.19      578.71      7.60 o
   3  10   0      166.46      161.16      3.39 o
   4  10   0        0.71        0.95      1.60 o
   5  10   0       34.67       31.37      3.55 o
   6  10   0       14.82       11.34      4.58 o
   7  10   0        2.05        2.60      3.22 o
   8  10   0        1.17       -0.24      3.82 o
   9  10   0       55.05       63.60      7.26 o
  10  10   0       86.10       89.94      7.21 o
  11  10   0       17.20       28.79     11.88 o
   1  11   0       81.15       83.77      3.34 o
   2  11   0     1334.29     1343.77     12.81 o
   3  11   0      168.83      178.48      3.86 o
   4  11   0       68.86       49.14      2.96 o
   5  11   0       61.42       57.27      3.55 o
   6  11   0        0.01       -2.96      2.96 o
   7  11   0        2.72        9.73      3.57 o
   8  11   0       22.85       10.98      4.24 o
   9  11   0       68.88       86.13      8.54 o
  10  11   0        3.13       10.58      5.25 o
   0  12   0      683.23      710.67     24.45 o
   1  12   0       56.46       54.66      2.35 o
   2  12   0      628.54      626.96     10.38 o
   3  12   0       92.38       94.41      3.07 o
   4  12   0       12.34       11.81      2.38 o
   5  12   0        0.15       -2.47      2.47 o
   6  12   0      172.47      164.59      7.39 o
   7  12   0       59.91       61.03      5.37 o
   8  12   0        6.69        6.84      4.09 o
   9  12   0       17.58        6.25      4.81 o
  10  12   0        0.93       -4.86      4.86 o
   1  13   0        4.54        1.66      1.48 o
   2  13   0       44.78       50.93      2.73 o
   3  13   0      143.89      142.13      3.83 o
   4  13   0       12.08        5.35      2.27 o
   5  13   0       42.64       42.00      3.42 o
   6  13   0       27.52       31.17      3.48 o
   7  13   0       29.59       35.77      4.80 o
   8  13   0       10.22       11.82      3.87 o
   9  13   0        5.68       11.10      8.08 o
  10  13   0        0.18       -3.77      6.04 o
   0  14   0      222.59      222.09      9.96 o
   1  14   0        7.12        5.06      2.18 o
   2  14   0       46.44       34.98      3.34 o
   3  14   0       49.49       48.41      3.37 o
   4  14   0        7.85        2.34      2.21 o
   5  14   0        0.76       -0.31      2.85 o
   6  14   0       79.98       73.24      5.01 o
   7  14   0       20.70       12.45      4.14 o
   8  14   0        5.90        6.83      4.40 o
   9  14   0       80.47       89.84      8.07 o
   1  15   0      376.83      374.65      7.82 o
   2  15   0       18.56       16.24      2.72 o
   3  15   0       51.20       41.53      3.42 o
   4  15   0       61.43       64.68      3.76 o
   5  15   0        8.18        3.50      2.76 o
   6  15   0        7.29        7.31      3.97 o
   7  15   0       58.38       55.77      5.17 o
   8  15   0       36.54       50.54      5.65 o
   9  15   0       62.26       76.30      6.63 o
   0  16   0        1.15        0.09      3.42 o
   1  16   0       46.33       61.90      3.90 o
   2  16   0      190.66      213.92      6.24 o
   3  16   0       12.82       12.59      2.98 o
   4  16   0       77.70       69.26      4.42 o
   5  16   0        1.14        2.13      2.81 o
   6  16   0        0.11        1.74      3.44 o
   7  16   0        1.90        2.52      3.37 o
   8  16   0       19.41       19.72      4.86 o
   9  16   0        9.89       18.64      5.29 o
   1  17   0       28.94       26.84      3.25 o
   2  17   0       85.23       88.79      4.54 o
   3  17   0      216.71      202.10      6.95 o
   4  17   0      123.65      118.94      5.60 o
   5  17   0       33.67       30.07      4.16 o
   6  17   0        8.52        3.62      3.81 o
   7  17   0       79.20       96.41      5.70 o
   8  17   0       45.55       52.35      5.81 o
   0  18   0        8.43       15.35      4.93 o
   1  18   0        4.77       -0.62      2.92 o
   2  18   0       13.96        8.01      3.08 o
   3  18   0        0.22       -1.95      2.89 o
   4  18   0        2.71        5.52      3.27 o
   5  18   0       68.84       66.35      8.97 o
   6  18   0       71.10       80.70      5.81 o
   7  18   0        0.63       -4.24      5.10 o
   8  18   0        5.56        3.62      9.73 o
   1  19   0       80.78       80.06      5.63 o
   2  19   0       62.43       57.46      5.66 o
   3  19   0        1.14       -1.89      3.12 o
   4  19   0       35.92       28.72      4.12 o
   5  19   0        0.67       -4.01      4.01 o
   6  19   0        0.18       -4.48      4.48 o
   7  19   0        3.33       -1.84      4.94 o
   0  20   0      206.91      171.19     12.44 o
   1  20   0       21.16       26.28      4.18 o
   2  20   0       30.47       25.57      4.26 o
   3  20   0       44.45       48.00      5.07 o
   4  20   0       14.85       12.85      4.33 o
   5  20   0        0.11       -1.97      6.48 o
   6  20   0        1.50        6.82      4.96 o
   1  21   0       35.85       35.96      4.71 o
   2  21   0        1.46        3.79      3.80 o
   3  21   0        7.48       13.26      4.21 o
   4  21   0       32.75       25.50      7.61 o
   5  21   0        8.48       10.79      4.84 o
   6  21   0       46.73       62.17      6.61 o
   0  22   0      421.53      457.98     20.85 o
   1  22   0       18.47       26.04      5.63 o
   2  22   0       58.48       55.24      5.49 o
   3  22   0       31.43       22.35      4.77 o
   4  22   0        2.22        9.56      6.29 o
   5  22   0       53.31       59.94      6.30 o
   1  23   0      146.56      176.44      8.14 o
   2  23   0       53.31       60.73      5.83 o
   3  23   0        1.11       -0.40      4.18 o
   4  23   0        2.53        4.96      8.35 o
   0  24   0        5.11       -0.82      7.65 o
   1  24   0       15.25       18.07      4.80 o
   2  24   0        3.78        3.85      7.12 o
 -12   1   1       14.59       20.79      7.40 o
 -11   1   1        4.68        1.65      4.36 o
 -10   1   1       24.55       27.42      4.06 o
  -9   1   1       67.64       81.69      4.61 o
  -8   1   1     1274.77     1243.24     15.98 o
  -7   1   1       12.23       13.10      2.14 o
  -6   1   1       75.61       67.39      2.52 o
  -5   1   1     1257.65     1368.40     12.58 o
  -4   1   1      298.80      307.04      4.10 o
  -3   1   1      453.39      487.22      4.99 o
  -2   1   1      330.34      320.42      3.58 o
  -1   1   1    10105.96    10279.32     95.79 o
   0   1   1        0.54       -0.39      0.39 o
   1   1   1    23398.60    23965.46    180.64 o
   2   1   1     2120.16     2274.53     17.88 o
   3   1   1       19.21        6.79      1.37 o
   4   1   1     1314.75     1448.98     12.80 o
   5   1   1        1.11        1.63      1.22 o
   6   1   1      145.91      172.15      3.90 o
   7   1   1       31.03       40.59      2.77 o
   8   1   1      281.80      232.52      5.95 o
   9   1   1        0.01        0.06      3.04 o
  10   1   1       11.09       12.59      3.81 o
  11   1   1       31.51       36.41      4.86 o
  12   1   1       61.48       82.57      7.77 o
 -12   2   1        8.69       10.81      5.82 o
 -11   2   1        1.96        4.48      4.45 o
 -10   2   1       26.68       21.26      4.25 o
  -9   2   1       43.27       41.79      4.42 o
  -8   2   1      316.74      330.14      6.77 o
  -7   2   1      347.77      331.42      6.18 o
  -6   2   1      439.92      417.31      5.84 o
  -5   2   1      246.77      261.96      4.13 o
  -4   2   1      177.02      191.23      3.11 o
  -3   2   1     2947.32     3160.14     26.55 o
  -2   2   1     8827.98     9055.74     67.75 o
  -1   2   1      126.21      135.44      1.98 o
   0   2   1    11183.93    10870.69    129.15 o
   1   2   1     3095.66     3189.27     30.84 o
   2   2   1     4171.08     4101.59     31.33 o
   3   2   1      484.36      495.55      5.18 o
   4   2   1     1330.68     1515.43     13.30 o
   5   2   1      135.32      141.86      3.18 o
   6   2   1      215.27      212.00      4.22 o
   7   2   1      415.16      405.63      7.08 o
   8   2   1       10.75        6.92      2.75 o
   9   2   1      189.51      195.25      6.71 o
  10   2   1        0.00        3.98      3.61 o
  11   2   1        2.37       -1.85      4.43 o
  12   2   1        4.54        8.37      6.01 o
 -12   3   1       12.42       18.35      5.93 o
 -11   3   1        0.10        2.37      4.51 o
 -10   3   1        4.02        5.12      3.85 o
  -9   3   1        0.10       -2.75      2.75 o
  -8   3   1        0.00        6.00      2.57 o
  -7   3   1        1.76        1.54      2.14 o
  -6   3   1      434.72      442.76      6.64 o
  -5   3   1     2210.99     2209.10     20.27 o
  -4   3   1      178.35      175.93      3.29 o
  -3   3   1       38.95       44.61      1.52 o
  -2   3   1       47.13       53.37      1.25 o
  -1   3   1     1073.17     1106.63      9.75 o
   0   3   1      111.51       96.33      1.20 o
   1   3   1       77.37      101.36      1.47 o
   2   3   1     4348.34     4278.12     34.96 o
   3   3   1     4214.95     4398.40     36.41 o
   4   3   1     4435.27     4576.86     35.85 o
   5   3   1      448.55      441.49      5.67 o
   6   3   1      158.93      176.31      3.93 o
   7   3   1       61.33       44.22      3.02 o
   8   3   1        3.88        3.61      2.66 o
   9   3   1       17.80       19.66      3.48 o
  10   3   1        2.56        7.29      3.62 o
  11   3   1       33.50       24.32      5.84 o
  12   3   1       39.26       54.05      7.22 o
 -12   4   1       57.15       69.97      7.53 o
 -11   4   1       85.05       79.85      7.08 o
 -10   4   1        2.70       -0.30      3.71 o
  -9   4   1        3.94       -0.47      2.84 o
  -8   4   1       92.64       97.33      4.12 o
  -7   4   1      132.70      123.77      4.25 o
  -6   4   1       21.81       26.30      2.35 o
  -5   4   1      431.75      435.83      6.03 o
  -4   4   1       11.39        9.87      1.34 o
  -3   4   1      617.21      552.66      5.55 o
  -2   4   1     2707.61     2715.98     21.10 o
  -1   4   1     6644.50     6676.47     59.52 o
   0   4   1     2101.36     2147.44     17.19 o
   1   4   1     2384.49     2434.64     17.99 o
   2   4   1      461.55      425.73      4.12 o
   3   4   1      616.82      605.66      6.55 o
   4   4   1      110.76      159.29      3.38 o
   5   4   1       77.71       68.58      2.54 o
   6   4   1      599.10      569.66      7.83 o
   7   4   1       10.63       18.57      2.58 o
   8   4   1        0.01       -2.93      2.93 o
   9   4   1       34.12       36.90      3.84 o
  10   4   1        5.55       -2.52      5.93 o
  11   4   1       20.09       21.32      6.32 o
 -12   5   1       16.63       19.71      6.35 o
 -11   5   1        7.58        7.41      5.26 o
 -10   5   1       26.66       29.63      5.16 o
  -9   5   1       30.95       28.98      4.43 o
  -8   5   1      424.74      438.69      7.84 o
  -7   5   1        9.63       -0.04      2.04 o
  -6   5   1      171.74      177.80      4.27 o
  -5   5   1       10.10       11.57      1.60 o
  -4   5   1       78.24       96.99      2.65 o
  -3   5   1     1688.42     1646.82     13.70 o
  -2   5   1     1108.76     1217.46      9.58 o
  -1   5   1    20699.66    21635.96    193.48 o
   0   5   1       26.28       27.35      0.90 o
   1   5   1      380.46      346.55      3.35 o
   2   5   1     2403.82     2380.62     20.33 o
   3   5   1     1397.38     1256.63     11.79 o
   4   5   1      328.45      327.36      4.83 o
   5   5   1       13.24       10.57      1.67 o
   6   5   1       31.12       29.98      2.43 o
   7   5   1       14.70       13.18      2.79 o
   8   5   1       21.51       16.08      3.02 o
   9   5   1       49.46       50.53      4.24 o
  10   5   1       18.33       23.91      5.08 o
  11   5   1       23.24       12.61      5.63 o
 -11   6   1        4.40        3.85      4.97 o
 -10   6   1        0.49        1.13      4.34 o
  -9   6   1      173.26      173.88      6.16 o
  -8   6   1       98.58      108.76      4.76 o
  -7   6   1       92.46       84.75      3.50 o
  -6   6   1      459.04      460.45      6.83 o
  -5   6   1       39.77       38.92      2.10 o
  -4   6   1      460.63      426.10      5.08 o
  -3   6   1     7134.65     7527.22     56.99 o
  -2   6   1     2373.05     2543.69     19.08 o
  -1   6   1      139.10      125.25      3.58 o
   0   6   1    18976.02    19624.43    203.09 o
   1   6   1        4.78        1.51      0.90 o
   2   6   1      605.71      603.99      6.25 o
   3   6   1      122.36      107.29      3.12 o
   4   6   1      294.84      338.33      4.90 o
   5   6   1       28.74       32.28      2.07 o
   6   6   1      452.73      444.56      6.85 o
   7   6   1       36.85       31.08      2.76 o
   8   6   1       24.63       19.59      3.43 o
   9   6   1       35.66       28.90      4.25 o
  10   6   1       57.08       57.99      6.17 o
  11   6   1        1.20       -5.71      5.71 o
 -11   7   1       19.34       28.58      6.00 o
 -10   7   1        0.49       -4.21      4.21 o
  -9   7   1        0.54       -2.22      3.50 o
  -8   7   1      295.80      334.17      7.60 o
  -7   7   1       16.23       16.43      2.44 o
  -6   7   1       40.81       36.15      2.40 o
  -5   7   1      718.86      715.29      8.44 o
  -4   7   1        0.06       -0.36      1.01 o
  -3   7   1      358.56      361.46      5.20 o
  -2   7   1      618.04      694.44     10.99 o
  -1   7   1     4100.02     4404.99     34.80 o
   0   7   1     8044.00     8516.45     55.88 o
   1   7   1     1674.31     1755.11     22.65 o
   2   7   1      275.23      279.49      3.73 o
   3   7   1      257.33      223.26      3.95 o
   4   7   1      792.00      798.07      9.44 o
   5   7   1       29.09       33.81      2.13 o
   6   7   1        5.38        6.36      2.00 o
   7   7   1        3.75        2.91      2.21 o
   8   7   1        0.24       -0.89      3.17 o
   9   7   1        2.06       -1.80      3.48 o
  10   7   1        3.01        5.82      6.50 o
  11   7   1        0.43       -5.69      5.69 o
 -11   8   1       17.40       12.13      6.75 o
 -10   8   1       75.10       94.73      9.66 o
  -9   8   1       15.07       15.88      5.33 o
  -8   8   1        3.46        4.54      3.20 o
  -7   8   1        7.69        4.71      2.44 o
  -6   8   1       30.69       24.97      3.05 o
  -5   8   1        0.32        1.62      1.47 o
  -4   8   1      282.96      270.84      4.46 o
  -3   8   1      459.74      421.41      6.58 o
  -2   8   1      139.69      129.96      4.67 o
  -1   8   1        2.08        1.69      0.91 o
   0   8   1      689.66      892.51      7.16 o
   1   8   1     1156.52     1293.24     11.16 o
   2   8   1       56.74       53.49      2.14 o
   3   8   1     2064.10     2210.43     19.72 o
   4   8   1      199.06      187.82      4.07 o
   5   8   1        7.18        3.73      1.72 o
   6   8   1      830.44      786.31     10.11 o
   7   8   1       19.04       21.04      3.29 o
   8   8   1       25.47       22.96      4.73 o
   9   8   1        3.21       -0.14      4.21 o
  10   8   1       66.87       70.89      7.76 o
  11   8   1       26.01       33.06      7.30 o
 -11   9   1        0.37        1.82      6.07 o
 -10   9   1        3.30       -1.04      4.51 o
  -9   9   1        4.21       -1.79      3.76 o
  -8   9   1       13.63       16.74      3.62 o
  -7   9   1       48.85       41.97      3.62 o
  -6   9   1       12.98        5.93      3.20 o
  -5   9   1      168.75      162.53      4.24 o
  -4   9   1      166.35      162.68      3.70 o
  -3   9   1      415.34      401.17      5.28 o
  -2   9   1       56.66       65.47      1.74 o
  -1   9   1      437.54      480.88      6.33 o
   0   9   1       36.25       28.85      1.39 o
   1   9   1     1818.64     2054.00     19.25 o
   2   9   1     1134.54     1111.16     10.88 o
   3   9   1      116.72      120.58      3.50 o
   4   9   1       29.65       33.37      2.25 o
   5   9   1       79.38       74.26      3.35 o
   6   9   1        4.13        2.05      4.68 o
   7   9   1        0.52       -0.17      3.20 o
   8   9   1       26.49       21.52      4.38 o
   9   9   1        0.24       -0.79      4.64 o
  10   9   1       11.33        8.06      5.97 o
  11   9   1        9.79       24.31      7.06 o
 -11  10   1        3.47        9.27      6.43 o
 -10  10   1        1.77        4.02      5.85 o
  -9  10   1        9.94        1.80      4.42 o
  -8  10   1        0.02        0.08      3.64 o
  -7  10   1        6.81        1.33      2.82 o
  -6  10   1      221.44      227.35      6.98 o
  -5  10   1      302.69      301.82      7.26 o
  -4  10   1        6.39        9.89      1.74 o
  -3  10   1      358.98      407.33      5.43 o
  -2  10   1      217.69      238.33      4.35 o
  -1  10   1      928.84     1045.12      8.31 o
   0  10   1      821.72      925.67     10.07 o
   1  10   1      167.58      207.95      5.71 o
   2  10   1      228.99      234.64      3.17 o
   3  10   1      377.27      380.82      5.76 o
   4  10   1       31.00       34.96      3.99 o
   5  10   1       32.77       18.60      2.96 o
   6  10   1       13.22       10.21      3.16 o
   7  10   1       65.83       74.84      5.06 o
   8  10   1        0.48       -0.54      3.81 o
   9  10   1        0.10       10.51      4.68 o
  10  10   1        0.11       -4.48      4.99 o
  11  10   1        2.88       -6.03      6.13 o
 -10  11   1       15.66       15.67      5.60 o
  -9  11   1       26.22       24.12      5.11 o
  -8  11   1      114.90      123.07      6.56 o
  -7  11   1      213.88      204.40      9.44 o
  -6  11   1      507.71      486.03     10.50 o
  -5  11   1      418.64      405.00      7.87 o
  -4  11   1      193.87      204.40      6.35 o
  -3  11   1      148.23      139.65      3.47 o
  -2  11   1      124.60      144.78      3.34 o
  -1  11   1        0.76        2.06      1.15 o
   0  11   1      102.31      126.09      2.99 o
   1  11   1        0.51        1.43      0.89 o
   2  11   1       39.37       40.15      1.83 o
   3  11   1      177.79      170.47      3.87 o
   4  11   1        0.44        1.56      1.93 o
   5  11   1        6.74        3.62      2.81 o
   6  11   1      455.83      416.58      9.59 o
   7  11   1        1.91        0.49      3.38 o
   8  11   1        6.33        7.27      4.10 o
   9  11   1       31.70       46.60      5.66 o
  10  11   1       64.82       77.44      6.96 o
 -10  12   1        8.30        8.14      6.39 o
  -9  12   1        0.01       -1.98      5.24 o
  -8  12   1       20.64       30.46      4.73 o
  -7  12   1       78.18       60.28      4.99 o
  -6  12   1        3.96        6.47      3.45 o
  -5  12   1     1222.32     1160.39     16.26 o
  -4  12   1       90.17       87.82      3.72 o
  -3  12   1       43.53       48.77      2.29 o
  -2  12   1      155.47      142.79      3.98 o
  -1  12   1       13.86       13.29      1.52 o
   0  12   1        0.71        1.69      0.95 o
   1  12   1        6.80        7.56      1.31 o
   2  12   1      431.65      430.60      8.26 o
   3  12   1      180.06      184.41      3.79 o
   4  12   1       92.64       97.43      3.86 o
   5  12   1        2.97        2.54      2.47 o
   6  12   1        0.10       -2.67      2.67 o
   7  12   1       56.44       67.63      5.11 o
   8  12   1       36.58       38.91      5.04 o
   9  12   1       14.90       13.53      5.13 o
  10  12   1        1.39       -1.73      6.10 o
 -10  13   1       16.41       18.43      6.89 o
  -9  13   1       21.28       20.96      6.26 o
  -8  13   1       95.44      108.20      5.87 o
  -7  13   1        1.19       -2.17      2.99 o
  -6  13   1      112.81       96.72      4.73 o
  -5  13   1      158.27      141.94      5.12 o
  -4  13   1       64.76       58.38      3.35 o
  -3  13   1      775.96      722.35      9.13 o
  -2  13   1        0.28        1.90      1.47 o
  -1  13   1       54.62       57.40      2.45 o
   0  13   1        7.47        2.64      1.60 o
   1  13   1        4.16        1.77      2.09 o
   2  13   1       49.74       63.59      2.92 o
   3  13   1       58.08       52.30      3.43 o
   4  13   1        7.09        2.28      1.96 o
   5  13   1       18.10       14.82      2.85 o
   6  13   1       18.33       19.14      3.30 o
   7  13   1       12.00       11.07      3.73 o
   8  13   1       15.84        9.42      5.08 o
   9  13   1        3.42        0.52      5.48 o
  10  13   1        0.10        2.03      5.18 o
 -10  14   1        0.06       -5.97      5.97 o
  -9  14   1       12.85       17.14      6.11 o
  -8  14   1        1.82        8.21      4.67 o
  -7  14   1        0.63        0.11      3.59 o
  -6  14   1        1.05        1.81      3.28 o
  -5  14   1       33.47       34.72      3.35 o
  -4  14   1        8.42        9.78      2.76 o
  -3  14   1       38.25       33.83      3.67 o
  -2  14   1      301.76      292.97      8.30 o
  -1  14   1        8.24        3.21      1.78 o
   0  14   1       98.25      134.22      3.90 o
   1  14   1        2.67        2.10      2.09 o
   2  14   1       77.89       67.24      3.54 o
   3  14   1       17.10       17.46      2.73 o
   4  14   1       45.18       44.05      3.18 o
   5  14   1        0.91       -0.18      2.47 o
   6  14   1       47.59       41.84      4.35 o
   7  14   1       17.56       15.23      4.06 o
   8  14   1        5.56        6.30      4.31 o
   9  14   1        1.93        2.81      4.88 o
  -9  15   1        1.01        2.32      5.76 o
  -8  15   1       81.20       83.11      6.25 o
  -7  15   1        0.01       -3.53      3.54 o
  -6  15   1      134.14      136.24      6.41 o
  -5  15   1      112.76      101.03      5.22 o
  -4  15   1        3.24        0.55      2.71 o
  -3  15   1      133.13      129.72      5.00 o
  -2  15   1      123.15      116.56      5.15 o
  -1  15   1       27.20       37.87      4.72 o
   0  15   1       22.49       14.33      3.56 o
   1  15   1      295.72      258.81      6.45 o
   2  15   1       46.46       43.66      4.09 o
   3  15   1        0.20       -0.71      2.44 o
   4  15   1        1.54       -0.66      2.69 o
   5  15   1       13.43        7.37      2.87 o
   6  15   1       55.21       59.77      4.27 o
   7  15   1        1.01        1.02      3.32 o
   8  15   1       24.47       19.96      4.37 o
   9  15   1        6.24       14.18      5.28 o
  -9  16   1       12.66       10.18      5.14 o
  -8  16   1       16.09       12.88      5.45 o
  -7  16   1        5.80       11.85      4.10 o
  -6  16   1        2.47        1.26      3.39 o
  -5  16   1      163.37      170.34      5.72 o
  -4  16   1        2.23        0.75      2.81 o
  -3  16   1       52.02       45.72      3.61 o
  -2  16   1      132.35      143.65      6.95 o
  -1  16   1      634.46      584.68     10.49 o
   0  16   1      374.67      328.83      8.80 o
   1  16   1      167.14      163.84      5.58 o
   2  16   1      109.92      119.90      4.97 o
   3  16   1       96.11       89.32      4.55 o
   4  16   1      159.71      140.81      5.85 o
   5  16   1       35.19       27.25      4.10 o
   6  16   1      101.14       89.34      5.67 o
   7  16   1       10.47       10.47      3.71 o
   8  16   1       63.82       63.97      5.46 o
   9  16   1       31.49       49.55      6.21 o
  -8  17   1        0.05        1.48      4.41 o
  -7  17   1        0.10       -0.44      3.41 o
  -6  17   1       11.99        4.19      3.17 o
  -5  17   1       28.36       23.30      4.00 o
  -4  17   1        0.55       -0.94      2.96 o
  -3  17   1       57.59       47.20      3.84 o
  -2  17   1       20.19       13.24      3.43 o
  -1  17   1        7.06       13.00      2.91 o
   0  17   1       20.34       38.19      3.46 o
   1  17   1        0.00        1.69      3.27 o
   2  17   1       21.01       29.71      4.91 o
   3  17   1       37.23       44.72      3.88 o
   4  17   1        1.88        4.94      3.24 o
   5  17   1       71.00       80.69      5.28 o
   6  17   1        3.14       -1.08      3.60 o
   7  17   1       68.47       86.94      6.41 o
   8  17   1        7.56       13.43      5.97 o
  -8  18   1       13.41       17.19      5.94 o
  -7  18   1        5.62        3.55      4.41 o
  -6  18   1       22.54       26.56      4.58 o
  -5  18   1       10.04       14.50      3.86 o
  -4  18   1        5.98        1.69      3.30 o
  -3  18   1      132.77      152.12      5.97 o
  -2  18   1       31.90       35.42      3.68 o
  -1  18   1       44.25       43.63      3.81 o
   0  18   1      174.03      188.91      6.29 o
   1  18   1       41.62       40.16      3.35 o
   2  18   1        6.68        4.09      3.48 o
   3  18   1       37.27       35.03      3.88 o
   4  18   1        0.15       -4.51      4.51 o
   5  18   1       27.55       33.15      4.45 o
   6  18   1        4.09       -2.36      3.91 o
   7  18   1       32.69       49.71      6.46 o
   8  18   1        0.85       -2.94      5.76 o
  -7  19   1        5.91        8.85      5.20 o
  -6  19   1        2.25       -3.65      3.86 o
  -5  19   1        6.15        3.26      4.75 o
  -4  19   1       73.26       74.13      8.71 o
  -3  19   1        0.17       -1.52      3.17 o
  -2  19   1        2.65        3.33      3.09 o
  -1  19   1      102.69       88.70      5.51 o
   0  19   1       22.79       28.14      4.10 o
   1  19   1        1.39        1.46      2.91 o
   2  19   1       12.62       12.98      5.21 o
   3  19   1        0.45        0.94      4.05 o
   4  19   1       33.49       28.40      4.86 o
   5  19   1        1.33       -2.92      3.96 o
   6  19   1        0.70        3.37      5.29 o
   7  19   1       28.86       39.71      6.50 o
  -7  20   1        1.90       17.98     10.27 o
  -6  20   1        0.42        2.96      4.87 o
  -5  20   1       37.37       41.64      5.33 o
  -4  20   1        9.65       10.37      7.38 o
  -3  20   1       82.25       94.73      5.97 o
  -2  20   1        0.76       -3.20      3.41 o
  -1  20   1        3.04       -0.64      4.21 o
   0  20   1       63.61       51.73      5.74 o
   1  20   1       69.68       65.20      5.11 o
   2  20   1       24.65       13.36      4.07 o
   3  20   1        0.01        5.83      3.72 o
   4  20   1        5.82        0.14      4.02 o
   5  20   1        2.84       -1.62      4.28 o
   6  20   1       33.93       37.76      5.86 o
  -6  21   1        9.32       16.54      5.22 o
  -5  21   1       11.50       27.63      5.09 o
  -4  21   1       11.18        5.95      4.29 o
  -3  21   1       16.05       15.27      4.29 o
  -2  21   1       14.84       16.05      4.17 o
  -1  21   1      157.24      146.08      8.44 o
   0  21   1        9.74        4.95      4.61 o
   1  21   1       26.26       27.44      4.41 o
   2  21   1        0.01        7.02      4.06 o
   3  21   1       17.42       13.10      4.85 o
   4  21   1       39.84       43.28      8.32 o
   5  21   1       29.91       34.26      5.64 o
   6  21   1       11.26       15.09      5.35 o
  -5  22   1       24.91       30.01      5.37 o
  -4  22   1        1.60       -1.13      4.15 o
  -3  22   1        0.34       -3.89      3.89 o
  -2  22   1        1.83       -2.11      6.49 o
  -1  22   1        1.01       -3.76      3.81 o
   0  22   1        0.83        7.14      5.62 o
   1  22   1        0.24        1.67      4.02 o
   2  22   1        7.95       11.90      4.39 o
   3  22   1       40.30       31.30      5.09 o
   4  22   1        5.23        9.34      6.36 o
   5  22   1        0.99       11.37      6.05 o
  -4  23   1        0.04       13.37      8.70 o
  -3  23   1       14.70       17.93      4.69 o
  -2  23   1        0.08       -3.85      3.85 o
  -1  23   1       30.78       34.41      5.19 o
   0  23   1        0.66        9.37     10.83 o
   1  23   1       36.80       33.07      5.05 o
   2  23   1        1.46       -1.30      4.04 o
   3  23   1        0.02        0.44      4.12 o
  -2  24   1       11.93       -7.36      7.36 o
  -1  24   1       13.92        9.63      4.53 o
   0  24   1       12.45       17.16      6.05 o
   1  24   1        0.25       11.53      5.85 o
 -12   0   2        0.13        2.75      7.52 o
 -11   0   2       22.66       11.04      6.02 o
 -10   0   2       56.36       68.71      6.84 o
  -9   0   2      103.28      116.08      7.16 o
  -8   0   2        4.32       12.68      4.29 o
  -7   0   2      573.94      577.18     10.83 o
  -6   0   2     1725.23     1870.88     23.82 o
  -5   0   2      255.04      301.88      6.17 o
  -4   0   2     4810.39     5104.12     55.91 o
  -3   0   2      295.00      270.87      4.69 o
  -2   0   2    20812.39    22083.17    232.22 o
  -1   0   2      957.03      894.54     40.17 o
   0   0   2    13869.35     7790.71    170.65 o
   1   0   2    10889.69    10836.86    114.50 o
   2   0   2      481.58      509.37      7.09 o
   3   0   2     3359.41     3529.50     39.18 o
   4   0   2      484.03      567.41      8.88 o
   5   0   2       15.94       12.73      2.18 o
   6   0   2      129.49      125.37      4.86 o
   7   0   2        0.34        8.34      3.22 o
   8   0   2       18.26        7.04      4.36 o
   9   0   2       38.53       39.22      5.46 o
  10   0   2       35.40       50.06      6.64 o
  11   0   2        2.52        8.31      6.10 o
  12   0   2       91.34       91.72     15.94 o
 -12   1   2        3.97       10.28      5.58 o
 -11   1   2        8.96        9.06      4.60 o
 -10   1   2        0.06       -0.18      3.35 o
  -9   1   2       10.73        5.80      3.62 o
  -8   1   2      303.56      312.73      7.16 o
  -7   1   2       16.56       18.12      2.14 o
  -6   1   2        0.42        1.34      1.44 o
  -5   1   2        6.48        0.36      1.23 o
  -4   1   2     2804.73     2828.81     22.81 o
  -3   1   2     1090.85     1113.33      9.64 o
  -2   1   2       82.06       73.78      2.58 o
  -1   1   2      318.03      404.57      3.53 o
   0   1   2     1030.83      858.62     20.62 o
   1   1   2    18488.91    18324.05    129.48 o
   2   1   2     1202.88     1179.88      9.92 o
   3   1   2     1075.60     1159.56     10.23 o
   4   1   2       14.55        9.10      1.23 o
   5   1   2      107.72       96.49      2.75 o
   6   1   2      560.51      562.61      7.24 o
   7   1   2      505.32      506.54      7.43 o
   8   1   2        0.10       -2.42      2.42 o
   9   1   2       26.10       27.30      3.62 o
  10   1   2       48.20       50.98      4.71 o
  11   1   2       14.81       14.44      4.47 o
  12   1   2        3.40        8.49      5.71 o
 -12   2   2        3.21        2.39      5.86 o
 -11   2   2       58.39       77.50      6.14 o
 -10   2   2       10.36        5.46      3.59 o
  -9   2   2        0.02       -2.68      2.84 o
  -8   2   2      198.79      204.63      5.50 o
  -7   2   2      261.26      233.43      5.15 o
  -6   2   2       96.96       90.60      3.40 o
  -5   2   2       56.95       43.59      1.93 o
  -4   2   2      547.55      570.36      6.56 o
  -3   2   2     3863.38     4264.73     35.20 o
  -2   2   2    10040.95    10554.60     78.84 o
  -1   2   2        2.18       15.17      0.87 o
   0   2   2     7957.67     8101.71     72.13 o
   1   2   2     1388.26     1356.82     10.93 o
   2   2   2    11784.23    11957.78     89.20 o
   3   2   2      983.68     1070.71      9.59 o
   4   2   2        1.14        3.77      1.16 o
   5   2   2      251.35      279.27      4.41 o
   6   2   2      655.13      664.38      8.06 o
   7   2   2      676.16      643.58      9.21 o
   8   2   2        0.68        1.02      2.60 o
   9   2   2        2.43        5.20      3.56 o
  10   2   2       12.37       17.17      4.00 o
  11   2   2        4.75       -2.82      4.82 o
 -12   3   2        5.80        6.93      5.86 o
 -11   3   2        1.40        3.23      4.35 o
 -10   3   2        8.52        2.22      3.67 o
  -9   3   2       85.36       86.08      4.57 o
  -8   3   2        8.00        9.16      2.58 o
  -7   3   2      453.68      467.80      7.39 o
  -6   3   2      145.73      145.21      3.86 o
  -5   3   2      242.94      223.29      4.13 o
  -4   3   2     2094.65     2111.64     18.85 o
  -3   3   2      472.02      521.45      5.25 o
  -2   3   2     3735.88     3958.53     28.51 o
  -1   3   2    27908.15    28936.69    328.13 o
   0   3   2     9722.37     9649.10     87.53 o
   1   3   2      465.36      408.87      3.71 o
   2   3   2     2414.93     2570.40     23.35 o
   3   3   2      220.17      180.97      3.65 o
   4   3   2      150.82      152.17      3.07 o
   5   3   2       37.24       44.36      2.15 o
   6   3   2       10.47        7.29      1.76 o
   7   3   2      286.81      326.75      6.39 o
   8   3   2      173.32      158.52      5.09 o
   9   3   2       16.07       18.23      3.54 o
  10   3   2        0.04        3.49      3.51 o
  11   3   2       44.33       58.51      7.43 o
 -12   4   2        0.14       -4.96      6.33 o
 -11   4   2        2.61        9.76      9.28 o
 -10   4   2        0.02       -0.67      3.72 o
  -9   4   2        0.02       -1.66      2.94 o
  -8   4   2       85.67       83.18      3.84 o
  -7   4   2       70.79       64.36      3.18 o
  -6   4   2      894.94      874.97     10.21 o
  -5   4   2       44.14       33.40      1.98 o
  -4   4   2        0.18        0.21      1.34 o
  -3   4   2       61.70       59.94      1.59 o
  -2   4   2     2972.60     3168.20     28.39 o
  -1   4   2    24106.99    24751.84    240.57 o
   0   4   2     7217.19     7466.78     61.71 o
   1   4   2      521.81      468.71      3.99 o
   2   4   2     5428.66     5626.46     46.11 o
   3   4   2       14.06       16.85      1.27 o
   4   4   2      710.68      757.36      8.40 o
   5   4   2      384.27      377.35      5.24 o
   6   4   2        1.45        4.68      1.78 o
   7   4   2       82.80       78.65      3.60 o
   8   4   2        2.79        1.15      2.64 o
   9   4   2       32.51       33.63      3.90 o
  10   4   2        3.75        1.62      4.55 o
  11   4   2        1.49       -4.18      4.87 o
 -12   5   2       11.78       10.99      6.08 o
 -11   5   2        3.21       10.55      5.28 o
 -10   5   2        2.78        2.89      3.80 o
  -9   5   2       10.97        9.37      3.56 o
  -8   5   2      114.21      116.36      4.50 o
  -7   5   2       52.57       39.21      2.84 o
  -6   5   2      171.81      177.35      4.25 o
  -5   5   2       22.04       16.14      1.80 o
  -4   5   2      983.62     1167.61     10.62 o
  -3   5   2      266.02      299.84      3.58 o
  -2   5   2     4424.17     4633.15     42.83 o
  -1   5   2      196.73      215.41      3.70 o
   0   5   2     3363.72     3625.75     28.63 o
   1   5   2      851.00      852.72      7.02 o
   2   5   2      813.69      766.81      8.28 o
   3   5   2      395.21      392.43      5.06 o
   4   5   2       16.03       16.79      1.61 o
   5   5   2       74.83       94.73      2.99 o
   6   5   2      854.01      891.16     10.67 o
   7   5   2       37.20       33.12      2.85 o
   8   5   2      146.47      118.55      5.87 o
   9   5   2        0.20        1.65      3.08 o
  10   5   2        0.44       -4.18      4.18 o
  11   5   2        6.23       -5.71      5.71 o
 -11   6   2        7.68        6.47      5.20 o
 -10   6   2        0.12       -2.62      4.18 o
  -9   6   2       15.82       25.85      3.70 o
  -8   6   2       11.89        9.61      2.99 o
  -7   6   2        4.07       -0.64      2.05 o
  -6   6   2        2.89       -1.74      1.74 o
  -5   6   2      103.24      107.56      3.07 o
  -4   6   2        0.10        2.76      1.06 o
  -3   6   2      947.95     1061.15     10.09 o
  -2   6   2      256.87      314.18      8.40 o
  -1   6   2        0.29        3.51      0.84 o
   0   6   2      344.42      288.83      3.32 o
   1   6   2      158.81      185.36      2.23 o
   2   6   2       17.42       31.82      1.34 o
   3   6   2       25.17       34.80      1.65 o
   4   6   2       89.93       92.26      2.98 o
   5   6   2       13.04        5.46      1.65 o
   6   6   2       75.42       75.90      3.18 o
   7   6   2       21.14       26.52      2.80 o
   8   6   2        4.02       -1.41      2.78 o
   9   6   2       32.49       26.21      4.30 o
  10   6   2        3.85        7.76      5.69 o
  11   6   2        0.26       -5.47      5.47 o
 -11   7   2       19.52       25.20      5.84 o
 -10   7   2       41.62       49.93      5.75 o
  -9   7   2       11.94        6.89      3.66 o
  -8   7   2      303.12      303.81      7.23 o
  -7   7   2        2.90       -0.96      2.76 o
  -6   7   2        0.88       -0.71      2.04 o
  -5   7   2       97.28      105.08      2.81 o
  -4   7   2       70.87       78.04      4.49 o
  -3   7   2       52.19       69.83      1.75 o
  -2   7   2      178.80      177.16      3.01 o
  -1   7   2     4895.90     5169.52     43.71 o
   0   7   2     1675.62     1811.09     15.10 o
   1   7   2      115.38      108.31      1.78 o
   2   7   2       10.60        7.92      1.05 o
   3   7   2     1687.29     1781.36     17.77 o
   4   7   2      123.30       98.56      3.14 o
   5   7   2      552.50      546.16      7.88 o
   6   7   2       61.04       52.21      3.12 o
   7   7   2       42.77       39.54      2.99 o
   8   7   2        0.01       -0.93      3.66 o
   9   7   2        2.17       -0.41      4.10 o
  10   7   2       13.51       20.73      6.09 o
  11   7   2       23.76       27.14      7.15 o
 -11   8   2        5.80        5.63      6.21 o
 -10   8   2        0.58       -4.39      4.39 o
  -9   8   2      158.87      162.47      6.73 o
  -8   8   2       62.55       62.42      4.62 o
  -7   8   2       18.67       20.84      3.36 o
  -6   8   2      145.64      153.79      4.52 o
  -5   8   2       35.95       37.42      1.89 o
  -4   8   2        2.15        3.21      1.01 o
  -3   8   2        8.52        3.57      0.92 o
  -2   8   2      605.06      702.93      8.90 o
  -1   8   2     1994.79     2156.08     19.31 o
   0   8   2     1417.34     1566.66     13.42 o
   1   8   2     3803.74     4141.28     29.04 o
   2   8   2       84.14       71.83      1.87 o
   3   8   2       96.16      100.34      2.68 o
   4   8   2      678.97      715.57      8.84 o
   5   8   2        0.31       -1.60      1.60 o
   6   8   2        0.01        1.30      2.53 o
   7   8   2        1.00       -0.38      3.19 o
   8   8   2        2.03        0.40      4.02 o
   9   8   2       23.53       15.97      4.69 o
  10   8   2       33.17       43.79     11.78 o
  11   8   2        1.69       -0.17      6.19 o
 -11   9   2        2.32        1.66      5.26 o
 -10   9   2        0.15       -4.99      4.99 o
  -9   9   2       43.09       42.55      4.65 o
  -8   9   2       40.04       41.26      4.73 o
  -7   9   2       19.74       15.81      3.10 o
  -6   9   2      228.32      214.64      6.26 o
  -5   9   2        7.79        8.27      2.19 o
  -4   9   2      219.39      212.56      3.44 o
  -3   9   2      144.46      143.98      3.05 o
  -2   9   2       72.76       84.30      2.86 o
  -1   9   2      743.83      787.27      8.31 o
   0   9   2      565.90      651.20      5.64 o
   1   9   2      469.55      504.11      5.41 o
   2   9   2       17.90       21.63      1.25 o
   3   9   2      383.98      372.73      5.46 o
   4   9   2      135.69      140.89      3.98 o
   5   9   2       24.76       28.58      4.21 o
   6   9   2      112.49      100.51      5.07 o
   7   9   2        0.59       -2.90      3.10 o
   8   9   2       80.98       77.01      5.70 o
   9   9   2        1.64       -0.71      6.78 o
  10   9   2       22.88       21.47      5.60 o
  11   9   2        4.26        6.70      6.58 o
 -11  10   2       14.64       12.64      6.63 o
 -10  10   2       35.99       53.27     10.19 o
  -9  10   2       14.32       18.73      4.22 o
  -8  10   2       70.75       84.88      5.48 o
  -7  10   2      154.17      126.59      5.10 o
  -6  10   2      155.98      159.98      5.27 o
  -5  10   2      147.40      149.34      4.26 o
  -4  10   2      223.18      216.52      6.18 o
  -3  10   2       16.59       13.29      1.87 o
  -2  10   2     1468.09     1595.98     18.78 o
  -1  10   2      103.26      114.76      2.76 o
   0  10   2        2.03        5.83      0.95 o
   1  10   2       46.40       49.04      1.65 o
   2  10   2      928.58      963.31     13.53 o
   3  10   2       13.59       17.54      1.47 o
   4  10   2      183.16      182.66      5.26 o
   5  10   2       61.28       54.62      3.68 o
   6  10   2      374.52      386.14      9.85 o
   7  10   2       68.83       58.41      4.87 o
   8  10   2        6.32       -3.79      3.79 o
   9  10   2       12.28       11.82      4.71 o
  10  10   2       65.83       93.50      7.43 o
 -10  11   2        6.45        0.34      5.03 o
  -9  11   2       27.79       18.70      6.68 o
  -8  11   2       18.49       14.63      4.22 o
  -7  11   2        6.06        5.80      3.45 o
  -6  11   2      246.07      204.72      6.26 o
  -5  11   2       15.81        5.31      2.51 o
  -4  11   2        0.60       -1.57      1.59 o
  -3  11   2        2.69        2.00      1.13 o
  -2  11   2       84.42       83.29      2.97 o
  -1  11   2     1140.30     1197.41     12.07 o
   0  11   2       61.82       57.17      1.68 o
   1  11   2        5.47        5.38      0.96 o
   2  11   2        0.00       -0.66      0.93 o
   3  11   2      581.60      609.58      7.38 o
   4  11   2        9.62        1.69      2.04 o
   5  11   2      252.64      265.75      7.11 o
   6  11   2       21.11       15.26      3.57 o
   7  11   2        0.26        2.95      3.37 o
   8  11   2        0.12       -3.62      3.62 o
   9  11   2       47.12       61.00      6.14 o
  10  11   2       29.14       26.08      7.16 o
 -10  12   2        8.45       16.46      7.76 o
  -9  12   2       75.44       89.17      6.57 o
  -8  12   2       18.98       15.53      3.84 o
  -7  12   2        5.83        8.97      3.22 o
  -6  12   2      278.73      264.47      6.99 o
  -5  12   2       29.85       24.39      3.24 o
  -4  12   2      201.15      189.18      4.35 o
  -3  12   2      192.37      203.24      4.43 o
  -2  12   2       31.62       30.71      1.88 o
  -1  12   2      234.71      238.49      3.37 o
   0  12   2      326.62      309.91      4.32 o
   1  12   2       15.30       17.70      1.69 o
   2  12   2      759.91      775.13      8.69 o
   3  12   2      114.44      103.15      3.68 o
   4  12   2       95.64      104.34      3.66 o
   5  12   2       53.71       41.26      3.35 o
   6  12   2       22.26       26.70      4.63 o
   7  12   2       77.83       62.13      5.08 o
   8  12   2        3.84        6.53      4.25 o
   9  12   2       34.04       35.12      5.54 o
  10  12   2       22.98       18.88      5.70 o
 -10  13   2        0.10       -1.20      6.54 o
  -9  13   2        1.19       -0.57      4.54 o
  -8  13   2        0.02        1.03      3.51 o
  -7  13   2       95.54       93.97      7.49 o
  -6  13   2       49.46       42.26      3.74 o
  -5  13   2        1.65        1.64      2.53 o
  -4  13   2      299.57      292.18      6.30 o
  -3  13   2       85.72       87.89      3.33 o
  -2  13   2      146.25      155.73      3.44 o
  -1  13   2        0.54        0.43      1.17 o
   0  13   2        0.05        1.95      1.19 o
   1  13   2      176.10      174.40      5.12 o
   2  13   2      144.25      138.14      4.22 o
   3  13   2      218.89      222.88      6.02 o
   4  13   2       12.62       10.42      2.16 o
   5  13   2        7.54        6.46      2.39 o
   6  13   2       24.15       18.61      4.07 o
   7  13   2        0.33        7.09      3.70 o
   8  13   2       21.65       32.77      4.98 o
   9  13   2        5.27        7.12      4.90 o
  10  13   2       23.28       18.96      5.80 o
 -10  14   2       12.91        8.84      6.29 o
  -9  14   2       14.47        4.83      6.49 o
  -8  14   2        4.40        2.32      4.18 o
  -7  14   2       12.41       11.72      3.49 o
  -6  14   2       34.79       37.80      3.84 o
  -5  14   2        0.00        2.07      2.56 o
  -4  14   2       93.02       93.45      3.94 o
  -3  14   2       27.12       26.27      3.49 o
  -2  14   2      186.44      181.57      4.26 o
  -1  14   2      393.48      382.21      5.85 o
   0  14   2      128.08      121.41      3.76 o
   1  14   2       90.72       95.66      4.08 o
   2  14   2      125.42      119.23      4.20 o
   3  14   2        0.94       -1.16      2.27 o
   4  14   2      170.61      164.77      5.86 o
   5  14   2       76.35       67.49      4.01 o
   6  14   2       61.68       66.19      4.40 o
   7  14   2        2.61       -3.12      3.12 o
   8  14   2       15.30       13.59      4.03 o
   9  14   2        0.08       -4.72      4.72 o
  -9  15   2        9.25        6.79     10.43 o
  -8  15   2       20.63       20.17      4.80 o
  -7  15   2       22.28       20.34      5.42 o
  -6  15   2        8.64        7.03      3.53 o
  -5  15   2       11.06       12.43      3.38 o
  -4  15   2        0.11        0.94      2.55 o
  -3  15   2       37.08       39.67      2.70 o
  -2  15   2        6.64        1.26      2.66 o
  -1  15   2        9.79       11.21      2.41 o
   0  15   2      124.15      117.35      5.08 o
   1  15   2        0.24        2.68      2.17 o
   2  15   2      200.20      204.55      5.46 o
   3  15   2        0.45       -2.38      2.38 o
   4  15   2       53.91       46.70      5.81 o
   5  15   2       39.23       40.76      4.17 o
   6  15   2        0.61        2.16      3.50 o
   7  15   2       28.42       18.20      3.85 o
   8  15   2        0.87       -1.24      3.73 o
   9  15   2       14.30        8.63      5.21 o
  -9  16   2        1.33        2.30      5.71 o
  -8  16   2        0.48       -0.62      5.39 o
  -7  16   2        3.42        3.36      3.89 o
  -6  16   2        0.00       -0.37      3.42 o
  -5  16   2       52.96       50.63      4.43 o
  -4  16   2        0.15       -2.20      2.20 o
  -3  16   2        0.02       -2.14      2.53 o
  -2  16   2       31.49       43.43      3.85 o
  -1  16   2      114.21      107.09      4.52 o
   0  16   2       22.39       20.45      2.91 o
   1  16   2       47.33       52.77      3.38 o
   2  16   2       12.00       22.61      3.07 o
   3  16   2       24.21       31.78      3.44 o
   4  16   2        3.40        2.13      2.99 o
   5  16   2        0.67        0.84      3.23 o
   6  16   2        2.61        4.11      3.81 o
   7  16   2        0.96        0.87      6.86 o
   8  16   2        6.81        7.58      4.88 o
   9  16   2        1.57       13.37     10.80 o
  -8  17   2        1.23        3.45      5.12 o
  -7  17   2        0.18       -3.53      4.13 o
  -6  17   2       28.68       26.22      4.20 o
  -5  17   2        3.14        1.26      2.81 o
  -4  17   2        3.43        3.49      3.07 o
  -3  17   2       16.27       21.17      3.56 o
  -2  17   2        1.72       -0.15      2.82 o
  -1  17   2        3.66       -0.86      2.64 o
   0  17   2      112.04      104.85      4.72 o
   1  17   2        6.51        4.32      2.62 o
   2  17   2       64.61       58.74      3.97 o
   3  17   2       71.69       72.29      4.47 o
   4  17   2       16.97       15.30      3.42 o
   5  17   2       53.70       56.04      4.87 o
   6  17   2        1.78        3.71      3.80 o
   7  17   2       23.04       25.36      4.98 o
   8  17   2       58.29       63.46      7.42 o
  -8  18   2        0.24       -4.31      4.31 o
  -7  18   2        3.22        1.36      3.65 o
  -6  18   2        4.13        5.49      4.26 o
  -5  18   2        9.70        9.45      3.80 o
  -4  18   2       35.20       20.59      3.68 o
  -3  18   2       30.44       27.72      3.57 o
  -2  18   2        1.76        2.69      3.22 o
  -1  18   2       24.19       27.13      4.87 o
   0  18   2        3.19        3.01      2.87 o
   1  18   2       50.14       63.43      3.71 o
   2  18   2       91.80       91.98      4.74 o
   3  18   2        1.59        0.64      3.00 o
   4  18   2       32.15       25.18      4.44 o
   5  18   2       18.75       15.36      4.44 o
   6  18   2       21.74       23.57      5.32 o
   7  18   2        9.90        5.65      5.26 o
   8  18   2       40.15       75.72     14.01 o
  -7  19   2       17.24       17.71      5.59 o
  -6  19   2        3.13        2.90      4.12 o
  -5  19   2       18.84       13.66      4.31 o
  -4  19   2        0.01       -3.13      3.13 o
  -3  19   2      101.49      113.89      6.85 o
  -2  19   2        0.67        0.69      3.41 o
  -1  19   2       53.95       59.89      5.10 o
   0  19   2       35.15       30.88      4.21 o
   1  19   2        1.37        0.60      2.93 o
   2  19   2        1.08        2.82      3.41 o
   3  19   2        1.68        3.92      3.51 o
   4  19   2        1.34       -1.19      3.64 o
   5  19   2       20.96       17.64      4.81 o
   6  19   2       17.84       18.25      5.18 o
   7  19   2        2.80        1.49      5.40 o
  -7  20   2        0.15        4.68      6.54 o
  -6  20   2        8.97       14.23      5.26 o
  -5  20   2       50.22       42.53      5.57 o
  -4  20   2        1.79        0.48      3.89 o
  -3  20   2        7.64       12.87      3.75 o
  -2  20   2        5.03        4.24      4.06 o
  -1  20   2        0.04       -1.94      3.63 o
   0  20   2       30.81       21.62      3.52 o
   1  20   2       70.17       72.53      5.20 o
   2  20   2      105.62       95.62      5.84 o
   3  20   2       69.17       63.02      6.86 o
   4  20   2       13.93       18.38      4.45 o
   5  20   2        0.24        7.76      4.50 o
   6  20   2        7.60       12.49      5.24 o
  -6  21   2        4.89        1.37      4.82 o
  -5  21   2        0.82       -2.43      4.31 o
  -4  21   2       27.36       34.34      5.13 o
  -3  21   2        7.01        4.52      5.66 o
  -2  21   2       51.41       52.80      5.48 o
  -1  21   2        0.60       -4.39      4.39 o
   0  21   2       30.06       26.67      4.25 o
   1  21   2       56.05       65.16      5.32 o
   2  21   2       83.25       71.71      5.56 o
   3  21   2        0.26       -2.72      3.78 o
   4  21   2       13.30       20.72      4.80 o
   5  21   2        2.18        3.56      4.72 o
  -5  22   2        5.88        5.87      5.29 o
  -4  22   2        0.08        1.84      5.25 o
  -3  22   2       15.50        2.94      4.38 o
  -2  22   2        0.65       -0.50      3.95 o
  -1  22   2       32.20       38.87      5.91 o
   0  22   2       79.14       68.58      6.96 o
   1  22   2       25.76       31.64      4.78 o
   2  22   2       44.36       53.84      5.39 o
   3  22   2        0.62        3.85      4.28 o
   4  22   2        0.59        3.28      4.29 o
   5  22   2       12.72       12.55      9.05 o
  -4  23   2        0.71       -7.06      7.06 o
  -3  23   2        2.49       -3.04      6.33 o
  -2  23   2       16.74       14.15      4.53 o
  -1  23   2        7.46        5.87      4.21 o
   0  23   2       72.57       86.52      7.79 o
   1  23   2      152.06      142.18      9.22 o
   2  23   2        0.00        8.38      4.34 o
   3  23   2       41.47       45.88      5.48 o
  -2  24   2       27.57       32.98      9.22 o
  -1  24   2       38.86       51.90      5.75 o
   0  24   2        2.76        5.80      5.51 o
   1  24   2       14.20       14.09      5.84 o
 -12   1   3        0.98       -2.83      5.31 o
 -11   1   3       56.55       67.40      5.81 o
 -10   1   3       51.90       43.31      4.66 o
  -9   1   3       53.35       58.03      6.13 o
  -8   1   3      114.97       93.57      4.33 o
  -7   1   3        1.11       -1.94      1.94 o
  -6   1   3       40.59       37.11      2.03 o
  -5   1   3      112.96      112.24      2.90 o
  -4   1   3      183.79      212.75      3.30 o
  -3   1   3        7.61        2.94      0.77 o
  -2   1   3     1633.35     1716.37     14.69 o
  -1   1   3     1341.62     1298.51     11.18 o
   0   1   3      253.59      293.55      2.98 o
   1   1   3     9557.38     9754.83     78.52 o
   2   1   3      489.73      567.46      5.51 o
   3   1   3       65.27       62.27      2.13 o
   4   1   3      692.66      743.50      7.74 o
   5   1   3      440.07      446.32      5.84 o
   6   1   3        0.45        0.02      1.62 o
   7   1   3       13.72        8.49      2.41 o
   8   1   3      186.67      159.50      5.07 o
   9   1   3        4.12        2.06      3.24 o
  10   1   3        2.85        1.05      3.56 o
  11   1   3       31.64       33.86      4.94 o
 -12   2   3        0.85       -4.13      4.80 o
 -11   2   3        2.04        6.99      4.54 o
 -10   2   3        1.52        1.29      3.38 o
  -9   2   3        9.59        7.88      3.07 o
  -8   2   3       79.35       74.01      3.65 o
  -7   2   3        1.39       -1.42      2.00 o
  -6   2   3       28.71       35.73      2.05 o
  -5   2   3      906.94      933.01     10.02 o
  -4   2   3       93.55       75.08      2.46 o
  -3   2   3       10.24        6.00      0.94 o
  -2   2   3     6454.48     6715.27     54.06 o
  -1   2   3     2291.68     2391.14     22.00 o
   0   2   3     8328.20     8764.25     96.40 o
   1   2   3      288.81      303.33      3.47 o
   2   2   3      217.85      244.14      3.29 o
   3   2   3     1475.92     1485.07     12.77 o
   4   2   3     1600.34     1821.36     15.78 o
   5   2   3        2.25        5.26      1.41 o
   6   2   3       31.86       40.40      2.69 o
   7   2   3       28.42       33.63      3.12 o
   8   2   3        2.94        0.94      2.61 o
   9   2   3       21.36       25.37      3.78 o
  10   2   3        9.38        8.91      3.82 o
  11   2   3        8.41       12.84      5.48 o
 -12   3   3        0.03        0.98      5.52 o
 -11   3   3       39.13       46.79      5.54 o
 -10   3   3       35.32       32.36      4.57 o
  -9   3   3        6.42        4.49      3.92 o
  -8   3   3        0.40        0.05      2.31 o
  -7   3   3      209.53      214.97      4.99 o
  -6   3   3      528.41      505.90      7.12 o
  -5   3   3        0.00       -0.61      1.36 o
  -4   3   3      177.09      189.17      3.40 o
  -3   3   3      177.74      185.14      2.67 o
  -2   3   3        0.02        0.22      0.44 o
  -1   3   3     8712.13     9328.34     77.57 o
   0   3   3     2563.15     2658.72     24.33 o
   1   3   3     1041.70      932.18      7.55 o
   2   3   3      241.96      218.76      2.71 o
   3   3   3     1490.35     1653.60     14.05 o
   4   3   3     1640.42     1780.82     15.49 o
   5   3   3       68.80       99.05      3.30 o
   6   3   3       40.72       46.73      2.49 o
   7   3   3      227.70      205.44      5.42 o
   8   3   3      237.29      207.30      5.76 o
   9   3   3       65.28       61.74      5.44 o
  10   3   3       90.75       98.27      6.68 o
  11   3   3       65.27       90.01      8.75 o
 -12   4   3       12.46       11.96      5.93 o
 -11   4   3       47.31       67.20      5.97 o
 -10   4   3       14.01       16.66      4.28 o
  -9   4   3        1.40       -3.14      3.14 o
  -8   4   3       61.95       51.35      3.62 o
  -7   4   3      596.42      551.64      8.06 o
  -6   4   3       14.92       12.12      2.02 o
  -5   4   3      259.73      220.11      4.14 o
  -4   4   3      227.40      204.36      3.51 o
  -3   4   3      641.20      672.83      6.38 o
  -2   4   3      328.61      337.98      4.52 o
  -1   4   3    14029.17    14358.93    127.66 o
   0   4   3      667.11      734.49      7.92 o
   1   4   3       91.49       85.64      1.69 o
   2   4   3      344.70      376.27      6.02 o
   3   4   3      791.56      796.71      8.21 o
   4   4   3      560.40      571.41      6.47 o
   5   4   3       23.79       15.24      1.64 o
   6   4   3      310.32      303.15      5.25 o
   7   4   3       24.97       14.88      2.82 o
   8   4   3      121.53      114.98      4.55 o
   9   4   3        1.10        2.94      2.95 o
  10   4   3       39.80       49.62      6.05 o
  11   4   3        0.44        0.26      6.12 o
 -12   5   3        0.40       -3.86      5.52 o
 -11   5   3        2.41       -0.79      5.16 o
 -10   5   3       51.22       63.27      5.32 o
  -9   5   3       24.19       13.74      3.79 o
  -8   5   3      286.78      283.04      6.18 o
  -7   5   3      213.54      207.86      4.94 o
  -6   5   3      786.52      746.54      9.15 o
  -5   5   3       40.47       55.08      2.32 o
  -4   5   3      279.93      329.85      4.24 o
  -3   5   3      414.01      445.02      5.05 o
  -2   5   3     4248.61     4678.49     41.82 o
  -1   5   3      190.11      177.55      2.99 o
   0   5   3        0.15       -0.42      0.57 o
   1   5   3      348.49      341.30      3.69 o
   2   5   3       17.74       11.13      1.04 o
   3   5   3       17.27        7.83      1.19 o
   4   5   3      220.59      204.04      4.15 o
   5   5   3       19.55       14.53      2.43 o
   6   5   3       17.94       16.19      2.38 o
   7   5   3      105.74       84.11      3.71 o
   8   5   3      131.94      126.99      4.74 o
   9   5   3        9.15        1.30      4.82 o
  10   5   3        8.91       13.60      5.82 o
  11   5   3        4.64        2.04      6.15 o
 -11   6   3        0.02        1.67      4.77 o
 -10   6   3        0.74        2.32      4.35 o
  -9   6   3      243.61      253.30      7.15 o
  -8   6   3        0.28        2.40      2.77 o
  -7   6   3        6.02        4.51      2.11 o
  -6   6   3      254.82      253.69      4.93 o
  -5   6   3      315.11      309.92      5.48 o
  -4   6   3        5.97        3.44      1.04 o
  -3   6   3      401.12      407.16      4.41 o
  -2   6   3     1679.53     1711.73     15.22 o
  -1   6   3     4848.38     5415.85     64.40 o
   0   6   3     2557.00     2758.23     25.75 o
   1   6   3      179.64      163.46      2.55 o
   2   6   3     1080.55     1107.67     10.59 o
   3   6   3      739.63      781.19      8.39 o
   4   6   3     2305.44     2379.58     23.20 o
   5   6   3       14.37       15.29      3.13 o
   6   6   3      162.11      145.22      4.59 o
   7   6   3        3.27        6.57      2.57 o
   8   6   3       29.31       33.24      3.97 o
   9   6   3       13.59        3.04      4.16 o
  10   6   3       34.50       39.54      8.72 o
  11   6   3        1.53        3.36      7.67 o
 -11   7   3       29.35       23.67      5.78 o
 -10   7   3        1.96        4.21      4.49 o
  -9   7   3        0.28        6.69      3.62 o
  -8   7   3       41.60       36.19      3.54 o
  -7   7   3        4.21       -1.22      2.35 o
  -6   7   3       35.68       32.85      2.33 o
  -5   7   3       71.03       67.62      2.25 o
  -4   7   3      310.29      315.32      4.52 o
  -3   7   3       82.19       98.20      1.83 o
  -2   7   3      689.31      698.66      7.08 o
  -1   7   3     1345.09     1395.44     14.34 o
   0   7   3     1953.30     2129.30     20.41 o
   1   7   3       92.35       79.95      1.61 o
   2   7   3       15.45        6.69      1.13 o
   3   7   3      716.77      770.34      9.13 o
   4   7   3      100.27      109.01      3.68 o
   5   7   3      104.04      103.93      3.55 o
   6   7   3      118.62      126.17      6.21 o
   7   7   3       21.77       16.78      3.17 o
   8   7   3       79.57       85.80      6.69 o
   9   7   3       26.84       14.72      4.68 o
  10   7   3        8.90        5.07      7.72 o
  11   7   3       16.26       16.67      6.99 o
 -11   8   3       18.07       22.89      5.80 o
 -10   8   3       39.45       46.13      5.84 o
  -9   8   3       68.70       61.29      4.98 o
  -8   8   3        8.85       11.41      3.37 o
  -7   8   3      109.98      101.72      4.18 o
  -6   8   3       35.92       22.25      2.75 o
  -5   8   3      122.09      117.04      3.22 o
  -4   8   3       75.14       76.53      2.13 o
  -3   8   3      664.92      779.52      8.28 o
  -2   8   3      542.39      584.33     10.31 o
  -1   8   3      142.86      120.45      4.40 o
   0   8   3      354.20      309.62      4.46 o
   1   8   3     3070.50     3226.19     25.74 o
   2   8   3     3948.14     4011.01     31.92 o
   3   8   3       21.13       11.10      2.00 o
   4   8   3       85.37       84.36      3.25 o
   5   8   3        1.35        2.51      2.18 o
   6   8   3      249.01      235.92      6.25 o
   7   8   3       16.55       21.99      3.30 o
   8   8   3        5.12        3.71      3.73 o
   9   8   3        2.26        5.93      4.31 o
  10   8   3        0.58       -4.38      5.50 o
  11   8   3       41.78       48.89      6.72 o
 -11   9   3        3.17        2.70      5.15 o
 -10   9   3        0.44        5.72      4.61 o
  -9   9   3       20.38       15.92      4.06 o
  -8   9   3        0.16       -2.17      3.00 o
  -7   9   3        0.16       -2.54      2.54 o
  -6   9   3      366.17      347.71      6.67 o
  -5   9   3        0.77       -0.48      1.95 o
  -4   9   3      118.68      101.28      2.65 o
  -3   9   3      236.30      229.38      4.03 o
  -2   9   3      670.63      690.22      8.91 o
  -1   9   3      560.20      581.63      8.94 o
   0   9   3      620.18      676.30      7.98 o
   1   9   3      857.09      957.00      9.52 o
   2   9   3      230.04      230.96      3.19 o
   3   9   3      534.56      559.00      7.27 o
   4   9   3       45.65       33.04      2.45 o
   5   9   3       92.79       93.08      3.84 o
   6   9   3       20.20       17.60      2.96 o
   7   9   3      176.66      155.34      6.67 o
   8   9   3       15.37       20.23      4.38 o
   9   9   3        8.87        5.74      4.43 o
  10   9   3       42.28       37.30      6.17 o
  11   9   3        4.50        2.94      5.51 o
 -11  10   3        2.26       -0.32      6.25 o
 -10  10   3        5.76        1.44      4.65 o
  -9  10   3        0.04        0.69      3.90 o
  -8  10   3        3.70       -0.74      3.10 o
  -7  10   3        0.18       -2.65      2.65 o
  -6  10   3       67.50       61.03      3.66 o
  -5  10   3       75.78       81.74      4.07 o
  -4  10   3       34.55       31.37      1.65 o
  -3  10   3       54.66       53.03      2.59 o
  -2  10   3      117.58      158.29      3.67 o
  -1  10   3     1545.52     1683.34     15.86 o
   0  10   3       95.12      112.39      2.80 o
   1  10   3       18.24       20.30      1.76 o
   2  10   3       11.89       17.49      1.34 o
   3  10   3      168.00      180.27      3.65 o
   4  10   3      341.95      349.57      5.88 o
   5  10   3      115.44      126.36      4.43 o
   6  10   3        2.31       -0.74      3.20 o
   7  10   3       41.75       35.45      6.02 o
   8  10   3        0.20        4.78      4.05 o
   9  10   3        2.53        3.17      4.61 o
  10  10   3        0.17       -4.29      4.29 o
 -11  11   3        0.16        7.41      6.37 o
 -10  11   3        2.00        4.24      5.78 o
  -9  11   3       43.08       44.94      4.80 o
  -8  11   3       20.96       20.94      3.77 o
  -7  11   3       41.13       42.05      3.48 o
  -6  11   3      465.78      441.78      7.84 o
  -5  11   3      471.20      445.64      8.41 o
  -4  11   3      279.39      275.62      4.66 o
  -3  11   3       42.35       38.60      2.65 o
  -2  11   3      132.91      132.27      4.93 o
  -1  11   3       44.59       42.61      2.39 o
   0  11   3      191.39      210.53      3.13 o
   1  11   3       70.84       72.66      2.80 o
   2  11   3        0.01       -0.69      1.09 o
   3  11   3        2.31       -0.50      1.49 o
   4  11   3      108.67      103.47      3.95 o
   5  11   3      262.52      251.16      8.52 o
   6  11   3      128.66      132.13      5.78 o
   7  11   3        5.82        2.90      3.54 o
   8  11   3       37.63       34.32      4.88 o
   9  11   3       24.46       17.08      4.51 o
  10  11   3       57.04       61.99      6.01 o
 -10  12   3        7.64        9.56      5.36 o
  -9  12   3        5.31        7.10      4.08 o
  -8  12   3       79.31       84.99      5.36 o
  -7  12   3       55.97       58.53      6.08 o
  -6  12   3       89.94       82.38      4.38 o
  -5  12   3      506.25      503.84      9.37 o
  -4  12   3       40.80       40.98      3.08 o
  -3  12   3      956.30     1005.47     12.77 o
  -2  12   3       14.61       13.04      2.82 o
  -1  12   3       44.07       36.65      2.02 o
   0  12   3      103.07       97.10      2.29 o
   1  12   3      520.84      549.46      7.30 o
   2  12   3       12.80       16.76      1.62 o
   3  12   3      210.90      197.04      5.80 o
   4  12   3       12.91       13.85      2.47 o
   5  12   3       63.75       67.02      3.78 o
   6  12   3       11.39        5.54      2.86 o
   7  12   3        6.01        5.52      3.26 o
   8  12   3       23.80       23.96      4.84 o
   9  12   3        6.23       11.67      5.00 o
  10  12   3        0.02       -0.95      5.09 o
 -10  13   3        0.89       -0.54      4.96 o
  -9  13   3       27.42       40.41      5.58 o
  -8  13   3       39.65       48.05      6.88 o
  -7  13   3        0.42       -2.18      4.52 o
  -6  13   3       35.89       32.59      3.58 o
  -5  13   3      148.31      137.17      4.93 o
  -4  13   3      152.75      150.53      4.73 o
  -3  13   3      314.34      297.67      7.17 o
  -2  13   3        6.44        2.36      2.37 o
  -1  13   3       52.89       52.10      2.90 o
   0  13   3      500.97      505.79      6.59 o
   1  13   3      825.33      809.38     13.02 o
   2  13   3      406.69      393.70      7.08 o
   3  13   3       42.89       40.68      4.63 o
   4  13   3        2.85        0.09      2.47 o
   5  13   3        0.30       -2.39      2.39 o
   6  13   3        1.02       -0.63      3.00 o
   7  13   3       57.25       57.66      4.99 o
   8  13   3       13.71        8.66      4.35 o
   9  13   3        1.29        8.79      5.12 o
  10  13   3        4.57       -3.07      7.61 o
 -10  14   3        2.05        0.02      5.96 o
  -9  14   3       17.29       21.96      6.24 o
  -8  14   3        0.01        1.22      3.58 o
  -7  14   3        0.72       -2.43      3.04 o
  -6  14   3      194.10      175.84      6.15 o
  -5  14   3       42.23       40.39      3.35 o
  -4  14   3       31.12       26.55      2.77 o
  -3  14   3       48.81       47.17      2.43 o
  -2  14   3       27.79       24.33      2.42 o
  -1  14   3      218.26      220.49      4.11 o
   0  14   3       37.77       40.34      2.37 o
   1  14   3      196.71      168.28      4.61 o
   2  14   3      454.29      441.03      7.83 o
   3  14   3        1.55        0.92      2.33 o
   4  14   3       12.16       11.83      3.00 o
   5  14   3       29.45       16.88      3.56 o
   6  14   3        0.75       -0.28      3.29 o
   7  14   3       14.20       11.37      3.64 o
   8  14   3       10.76       10.63      4.62 o
   9  14   3       14.16        4.50      5.14 o
  -9  15   3       11.03        8.79      6.49 o
  -8  15   3        1.41        0.52      4.11 o
  -7  15   3       16.90       19.40      4.12 o
  -6  15   3       41.95       42.22      4.45 o
  -5  15   3        9.10        6.70      3.15 o
  -4  15   3        2.00        1.44      2.85 o
  -3  15   3        1.05        3.49      2.56 o
  -2  15   3      296.21      263.54     10.62 o
  -1  15   3      105.92      106.97      3.48 o
   0  15   3      479.19      442.98      8.94 o
   1  15   3      387.41      358.10     10.87 o
   2  15   3      521.87      494.37      8.61 o
   3  15   3       34.87       24.70      3.13 o
   4  15   3       19.35       15.84      3.26 o
   5  15   3       58.38       53.58      4.51 o
   6  15   3       15.12        8.74      3.78 o
   7  15   3        5.56        1.09      3.95 o
   8  15   3       26.60       32.62      5.34 o
   9  15   3       91.40      110.87      9.09 o
  -9  16   3        0.99        4.06      6.46 o
  -8  16   3        9.78        6.50      5.04 o
  -7  16   3        0.96       -1.07      3.86 o
  -6  16   3        0.28        1.94      3.44 o
  -5  16   3       10.83        4.75      3.33 o
  -4  16   3        0.95       -2.31      2.70 o
  -3  16   3        0.50       -2.66      2.66 o
  -2  16   3       89.15       91.13      4.65 o
  -1  16   3        2.42       -1.99      2.20 o
   0  16   3       32.53       35.68      3.18 o
   1  16   3      374.72      319.19      6.66 o
   2  16   3        5.91        8.36      2.70 o
   3  16   3       32.44       33.47      4.37 o
   4  16   3       11.93        4.45      2.98 o
   5  16   3        5.07        1.68      3.35 o
   6  16   3       46.39       60.74      5.21 o
   7  16   3       17.94       14.49      6.25 o
   8  16   3        3.48        5.74      4.64 o
  -8  17   3       12.88       15.30      5.40 o
  -7  17   3        0.20        0.45      3.96 o
  -6  17   3       12.75       14.90      3.94 o
  -5  17   3        1.77        2.89      3.29 o
  -4  17   3      166.05      178.67      5.40 o
  -3  17   3       36.50       36.48      3.49 o
  -2  17   3        2.70        4.67      2.90 o
  -1  17   3       55.18       51.98      6.46 o
   0  17   3      100.92      119.71      7.02 o
   1  17   3      316.93      305.89      6.70 o
   2  17   3        2.93       -1.23      2.57 o
   3  17   3       25.44       24.15      3.52 o
   4  17   3        0.06       -2.84      2.84 o
   5  17   3       14.45       10.26      3.84 o
   6  17   3        0.07       -3.81      4.96 o
   7  17   3       11.50        5.70      5.16 o
   8  17   3        6.65        3.55      5.53 o
  -8  18   3       19.02       18.90      4.72 o
  -7  18   3       29.40       27.21      4.38 o
  -6  18   3        5.67        6.45      3.66 o
  -5  18   3        5.93        9.43      3.10 o
  -4  18   3        0.72        2.13      3.16 o
  -3  18   3        9.10       13.31      4.15 o
  -2  18   3        1.74       -1.52      5.28 o
  -1  18   3       10.86        3.48      3.19 o
   0  18   3        6.09        7.10      2.70 o
   1  18   3        0.43        4.82      4.67 o
   2  18   3       33.90       30.19      5.34 o
   3  18   3        1.28       -2.22      3.24 o
   4  18   3       33.57       30.46      5.14 o
   5  18   3       23.18       21.70      4.78 o
   6  18   3        0.06       -1.08      4.58 o
   7  18   3        9.54        4.27      5.39 o
  -7  19   3        9.76        2.11      4.79 o
  -6  19   3        0.42       -0.50      4.02 o
  -5  19   3        0.20        4.97      3.79 o
  -4  19   3        0.01       -0.48      3.33 o
  -3  19   3       50.99       57.00      4.41 o
  -2  19   3        4.08        1.37      3.41 o
  -1  19   3        0.29       -2.93      3.12 o
   0  19   3        0.45        1.86      2.71 o
   1  19   3       45.49       39.70      3.83 o
   2  19   3      159.40      147.35     13.45 o
   3  19   3        0.00       -0.28      3.49 o
   4  19   3       35.60       38.23     11.67 o
   5  19   3        9.83       12.20      4.70 o
   6  19   3        2.01        3.01      4.78 o
   7  19   3        0.16       -5.10      5.10 o
  -7  20   3        2.13        5.38     17.63 o
  -6  20   3       41.90       38.36      8.27 o
  -5  20   3       10.03        8.87      4.15 o
  -4  20   3       26.57       23.52      4.14 o
  -3  20   3        3.59        5.74      3.51 o
  -2  20   3       23.47       23.91      4.39 o
  -1  20   3        0.57        0.66      3.52 o
   0  20   3       77.47       83.20      4.66 o
   1  20   3       27.37       20.60      3.58 o
   2  20   3       28.46       35.22      5.99 o
   3  20   3       25.12       25.94      9.17 o
   4  20   3       27.46       34.65      6.34 o
   5  20   3        3.65        1.61      4.73 o
   6  20   3       12.23       19.76      8.88 o
  -6  21   3        1.31        1.36      4.75 o
  -5  21   3        0.12       -3.31      4.07 o
  -4  21   3       75.01       82.76      6.12 o
  -3  21   3       28.41       34.78      4.77 o
  -2  21   3        1.82        3.43      4.53 o
  -1  21   3       15.58       16.70      4.79 o
   0  21   3        5.75        3.35      3.41 o
   1  21   3        0.90       -1.97      3.39 o
   2  21   3        6.25        6.18      3.97 o
   3  21   3        0.00       -0.20      3.63 o
   4  21   3        6.59        6.73      4.42 o
   5  21   3       29.98       31.53      5.72 o
  -5  22   3        1.48        3.23      4.50 o
  -4  22   3       12.76        5.60      5.04 o
  -3  22   3        1.07        1.61      3.95 o
  -2  22   3       11.31       12.30      4.32 o
  -1  22   3       61.45       65.02      6.58 o
   0  22   3        1.72        0.17      4.90 o
   1  22   3        3.08       -0.20      5.77 o
   2  22   3        0.47       -3.75      3.75 o
   3  22   3        0.32       -4.09      4.09 o
   4  22   3       11.90       13.27      4.85 o
  -4  23   3        0.10        3.39      8.17 o
  -3  23   3        0.37       -3.15      7.53 o
  -2  23   3        7.96        3.39      4.39 o
  -1  23   3        4.33       14.53      5.40 o
   0  23   3        7.82       12.69      5.63 o
   1  23   3        0.10        2.00      5.21 o
   2  23   3        0.67        0.73      4.13 o
   3  23   3        2.29        2.15      4.40 o
  -1  24   3       24.13       23.28      5.13 o
   0  24   3        0.50       -2.90      5.39 o
   1  24   3        0.35       -1.16      5.36 o
 -12   0   4       11.27       11.92     14.62 o
 -11   0   4        0.07        1.32      5.71 o
 -10   0   4       20.27       20.49      5.50 o
  -9   0   4        1.01       -3.91      3.91 o
  -8   0   4       15.36        7.84      4.49 o
  -7   0   4       40.11       35.14      4.04 o
  -6   0   4      321.42      266.62      6.36 o
  -5   0   4     1999.54     2105.44     25.42 o
  -4   0   4     1588.24     1724.06     20.77 o
  -3   0   4      342.02      296.36      5.03 o
  -2   0   4     3522.66     3561.52     38.70 o
  -1   0   4     5506.57     5752.80     62.36 o
   0   0   4      380.10      348.68      4.37 o
   1   0   4    16915.41    17112.90    211.67 o
   2   0   4     4122.23     4427.34     48.22 o
   3   0   4     4240.65     4239.12     46.94 o
   4   0   4     6764.07     7292.71     79.37 o
   5   0   4       44.32       49.48      3.09 o
   6   0   4       56.51       46.71      4.27 o
   7   0   4       21.47       19.16      3.66 o
   8   0   4      172.47      151.61      7.73 o
   9   0   4       14.90       24.26      5.29 o
  10   0   4       57.99       69.72      7.41 o
  11   0   4        8.08       12.55      7.83 o
 -12   1   4        5.72        7.69      5.70 o
 -11   1   4        0.02        5.07      4.45 o
 -10   1   4        8.83       10.00      3.62 o
  -9   1   4        1.25       -2.80      2.80 o
  -8   1   4        0.40       -2.45      2.45 o
  -7   1   4        3.55       -1.20      1.98 o
  -6   1   4       98.07      102.15      2.98 o
  -5   1   4      217.82      227.08      3.78 o
  -4   1   4        1.05       -0.89      0.89 o
  -3   1   4      315.79      291.39      3.81 o
  -2   1   4     1719.22     1676.68     15.59 o
  -1   1   4     1965.12     2112.32     16.11 o
   0   1   4     3606.93     3705.37     27.40 o
   1   1   4     1543.65     1425.76     12.56 o
   2   1   4     2292.92     2267.04     18.20 o
   3   1   4     9177.95     9809.68     74.09 o
   4   1   4       85.51      113.79      2.86 o
   5   1   4      208.58      211.39      3.99 o
   6   1   4       16.15        9.53      1.91 o
   7   1   4       13.17       22.43      2.68 o
   8   1   4       59.37       50.69      4.37 o
   9   1   4        0.20       -0.62      3.08 o
  10   1   4        2.47        1.31      3.64 o
  11   1   4       11.97       17.18      5.55 o
 -12   2   4        0.16       -2.46      5.39 o
 -11   2   4       38.94       55.26      5.65 o
 -10   2   4        2.61        7.73      3.83 o
  -9   2   4       17.38       18.97      3.32 o
  -8   2   4       42.44       24.46      3.05 o
  -7   2   4      321.26      291.68      5.68 o
  -6   2   4      168.40      147.85      3.79 o
  -5   2   4      177.95      184.71      3.78 o
  -4   2   4       88.38       76.44      2.31 o
  -3   2   4     1692.75     1784.03     15.76 o
  -2   2   4       10.74       13.72      0.79 o
  -1   2   4    13422.04    13784.66    105.34 o
   0   2   4    20728.14    20592.44    170.85 o
   1   2   4     7836.55     7833.18     63.95 o
   2   2   4     1806.24     1963.47     15.06 o
   3   2   4      894.62      907.93      9.24 o
   4   2   4      479.60      511.94      6.06 o
   5   2   4       10.20       11.86      1.62 o
   6   2   4       50.14       50.55      2.62 o
   7   2   4     1116.82     1042.46     11.79 o
   8   2   4        0.27       -2.50      2.50 o
   9   2   4        1.89       -2.08      3.08 o
  10   2   4       25.17       18.28      4.13 o
  11   2   4        5.08        3.03     10.58 o
 -12   3   4        1.76        8.28      5.49 o
 -11   3   4       44.04       56.92      5.65 o
 -10   3   4        2.79        2.10      3.76 o
  -9   3   4       15.15       17.44      3.29 o
  -8   3   4       15.03       10.76      2.46 o
  -7   3   4        0.53       -2.49      2.49 o
  -6   3   4      965.91      909.07     10.42 o
  -5   3   4      485.73      556.90      6.98 o
  -4   3   4     2407.99     2441.11     21.46 o
  -3   3   4      394.41      390.59      4.31 o
  -2   3   4      789.69      828.19      7.24 o
  -1   3   4      104.04      107.81      2.07 o
   0   3   4      220.85      254.75      4.02 o
   1   3   4       12.89       13.69      2.05 o
   2   3   4     1223.88     1164.41      9.62 o
   3   3   4      755.26      824.18      8.55 o
   4   3   4       39.02       35.68      2.44 o
   5   3   4      117.48      117.89      3.19 o
   6   3   4      145.08      136.94      3.82 o
   7   3   4        0.90        6.56      2.56 o
   8   3   4       90.94       71.89      4.21 o
   9   3   4        8.29        3.67      3.25 o
  10   3   4        2.66       -2.52      4.58 o
  11   3   4       55.73       59.40     21.76 o
 -12   4   4        0.28       -1.31      5.58 o
 -11   4   4       12.05       20.02      4.94 o
 -10   4   4       10.52        4.95      3.82 o
  -9   4   4        0.67       -0.93      3.11 o
  -8   4   4        7.11        3.83      2.41 o
  -7   4   4        0.09       -1.97      1.97 o
  -6   4   4      520.51      512.81      9.14 o
  -5   4   4     1555.44     1558.20     15.08 o
  -4   4   4       54.55       60.01      2.03 o
  -3   4   4      136.19      150.82      2.38 o
  -2   4   4       95.42       82.92      1.94 o
  -1   4   4     1525.72     1611.77     15.89 o
   0   4   4        8.93        8.60      2.47 o
   1   4   4       41.03       73.05      1.60 o
   2   4   4      455.48      473.79      5.07 o
   3   4   4      360.04      329.08      4.02 o
   4   4   4      630.06      688.30      7.94 o
   5   4   4       19.98       19.86      1.88 o
   6   4   4      137.46      146.43      3.96 o
   7   4   4        2.47        0.47      2.47 o
   8   4   4       46.52       29.58      4.30 o
   9   4   4       72.71       84.59      5.81 o
  10   4   4        0.00        2.71      5.58 o
  11   4   4       40.13       50.38      7.82 o
 -12   5   4        1.63       -1.18      5.46 o
 -11   5   4        0.82        0.24      4.70 o
 -10   5   4       15.44        7.36      4.09 o
  -9   5   4        4.11        2.83      3.44 o
  -8   5   4       73.33       63.80      3.48 o
  -7   5   4        0.11       -2.09      2.09 o
  -6   5   4      335.71      332.97      5.68 o
  -5   5   4       18.20       18.81      2.08 o
  -4   5   4      939.77      908.43      8.64 o
  -3   5   4      878.25      909.75      9.39 o
  -2   5   4      817.84      927.17      9.54 o
  -1   5   4       41.43       29.41      1.32 o
   0   5   4        0.88        0.66      0.60 o
   1   5   4     2452.24     2462.52     19.77 o
   2   5   4     1082.93     1216.12     12.48 o
   3   5   4      102.79      125.83      2.38 o
   4   5   4       18.53       17.44      1.65 o
   5   5   4       13.85       11.86      1.77 o
   6   5   4       22.86       17.45      2.57 o
   7   5   4       74.05       66.32      3.81 o
   8   5   4        3.69        2.30      2.85 o
   9   5   4       11.95       16.97      3.97 o
  10   5   4        0.29       -1.70      5.43 o
  11   5   4       28.32       34.71      6.36 o
 -12   6   4       17.24       22.98      6.99 o
 -11   6   4        2.59        3.95      4.96 o
 -10   6   4        0.01        3.72      4.53 o
  -9   6   4       48.12       45.24      5.17 o
  -8   6   4        0.43        4.73      2.78 o
  -7   6   4       81.98       84.77      3.64 o
  -6   6   4      125.28      108.59      3.37 o
  -5   6   4       34.28       41.93      1.93 o
  -4   6   4        0.64        0.23      1.12 o
  -3   6   4     1965.55     2206.07     17.97 o
  -2   6   4        9.99        8.31      1.26 o
  -1   6   4     4122.57     4396.38     40.52 o
   0   6   4      279.10      313.51      3.77 o
   1   6   4       57.45       75.96      1.97 o
   2   6   4        9.58       14.19      1.30 o
   3   6   4       45.54       38.20      2.37 o
   4   6   4        8.32        2.18      1.65 o
   5   6   4        1.51        1.08      1.81 o
   6   6   4      223.35      220.10      5.53 o
   7   6   4      160.27      164.48      5.30 o
   8   6   4       26.54       13.54      3.55 o
   9   6   4       53.56       63.14      5.81 o
  10   6   4        0.86        7.74      5.80 o
  11   6   4       95.31      104.39      8.05 o
 -11   7   4       74.85       97.57      7.39 o
 -10   7   4       38.39       28.11      5.11 o
  -9   7   4       51.30       52.49      4.70 o
  -8   7   4      296.67      304.06      7.15 o
  -7   7   4      348.80      331.71      6.78 o
  -6   7   4       21.46       15.18      2.01 o
  -5   7   4      143.97      152.42      3.50 o
  -4   7   4      184.84      222.40      3.54 o
  -3   7   4      282.00      301.80      5.80 o
  -2   7   4     2707.46     2977.82     27.88 o
  -1   7   4     7744.66     8349.10     83.03 o
   0   7   4      607.41      742.08      7.49 o
   1   7   4     2504.37     2687.14     21.85 o
   2   7   4      270.70      294.64      4.31 o
   3   7   4      386.89      394.50      5.75 o
   4   7   4       68.36       92.71      3.76 o
   5   7   4      117.64      113.08      3.73 o
   6   7   4       63.26       63.08      3.85 o
   7   7   4       29.17       26.90      3.39 o
   8   7   4       12.84       16.54      5.27 o
   9   7   4       71.34       73.43      6.07 o
  10   7   4       58.85       49.34      7.11 o
  11   7   4        8.76       20.30      5.94 o
 -11   8   4        0.47        0.63      5.11 o
 -10   8   4       47.03       46.12      5.70 o
  -9   8   4       87.07       82.47      5.64 o
  -8   8   4       11.87       17.21      3.53 o
  -7   8   4       79.88       78.10      3.84 o
  -6   8   4       29.77       26.40      2.66 o
  -5   8   4       45.34       48.33      2.26 o
  -4   8   4        0.45        0.09      1.08 o
  -3   8   4      106.91       95.73      2.61 o
  -2   8   4      917.28     1071.41     12.84 o
  -1   8   4        2.20        2.38      2.66 o
   0   8   4       53.95       49.61      1.66 o
   1   8   4     1021.40      990.32      9.17 o
   2   8   4      365.59      391.82      5.28 o
   3   8   4       68.65       53.63      2.61 o
   4   8   4      286.87      295.26      5.33 o
   5   8   4       19.20       13.31      2.45 o
   6   8   4        2.14        5.34      2.74 o
   7   8   4        3.64        2.46      2.94 o
   8   8   4       40.00       45.09      4.98 o
   9   8   4       15.59       26.12      5.21 o
  10   8   4       10.68        6.90      5.00 o
  11   8   4        0.06       -5.25      5.25 o
 -11   9   4        3.66        7.60      5.36 o
 -10   9   4       12.77       12.85      4.83 o
  -9   9   4        2.38       -0.67      3.79 o
  -8   9   4       77.73       75.84      5.78 o
  -7   9   4        6.57        6.02      2.78 o
  -6   9   4      311.28      291.00      8.56 o
  -5   9   4       87.01       78.77      2.67 o
  -4   9   4      419.73      432.00      5.30 o
  -3   9   4      282.55      292.11      4.21 o
  -2   9   4     3098.76     3094.28     36.67 o
  -1   9   4      498.51      540.48      8.85 o
   0   9   4      241.82      301.37      4.12 o
   1   9   4       45.58       53.13      1.83 o
   2   9   4     2181.28     2230.66     18.76 o
   3   9   4      262.35      265.85      5.19 o
   4   9   4       74.37       77.32      3.08 o
   5   9   4      573.74      567.00      8.52 o
   6   9   4      149.73      131.20      5.10 o
   7   9   4        7.90        2.69      3.71 o
   8   9   4        0.48       -1.65      3.82 o
   9   9   4        5.48       -0.23      3.69 o
  10   9   4       13.98       14.81      4.81 o
 -11  10   4       14.07       14.21      5.62 o
 -10  10   4        8.06        9.14      4.84 o
  -9  10   4       49.22       64.09      5.08 o
  -8  10   4        3.99        4.13      3.26 o
  -7  10   4       92.45       90.04      4.44 o
  -6  10   4      139.97      132.34      4.51 o
  -5  10   4      330.39      311.12      5.45 o
  -4  10   4        3.63        2.62      1.24 o
  -3  10   4       33.82       45.87      3.55 o
  -2  10   4        0.47        1.57      1.97 o
  -1  10   4       27.14       33.92      1.65 o
   0  10   4     1345.90     1377.99     14.00 o
   1  10   4        2.02        6.29      1.19 o
   2  10   4      578.78      592.94      6.53 o
   3  10   4      965.06      988.67     12.32 o
   4  10   4       14.36       16.39      2.65 o
   5  10   4      148.31      148.75      5.71 o
   6  10   4      558.92      540.72      9.98 o
   7  10   4      167.40      160.85      6.16 o
   8  10   4        0.08       -2.33      3.46 o
   9  10   4        1.61        2.40      4.11 o
  10  10   4        0.26       -3.55      4.49 o
 -11  11   4       19.09       19.63      7.36 o
 -10  11   4       16.12       12.14      5.10 o
  -9  11   4       28.39       25.32      4.61 o
  -8  11   4        0.30        0.80      2.90 o
  -7  11   4       18.12       17.01      2.95 o
  -6  11   4       36.89       24.76      2.84 o
  -5  11   4       99.44       88.71      4.58 o
  -4  11   4       17.82       17.65      2.39 o
  -3  11   4      862.72      867.99     11.39 o
  -2  11   4     1136.15     1218.85     14.46 o
  -1  11   4      567.82      594.65      7.41 o
   0  11   4        0.21        2.38      1.29 o
   1  11   4      256.05      268.45      4.07 o
   2  11   4      111.11      122.33      5.51 o
   3  11   4        0.02        0.34      1.54 o
   4  11   4       29.71       31.08      2.67 o
   5  11   4      352.90      378.27      7.77 o
   6  11   4       68.35       69.45      4.28 o
   7  11   4        0.17        1.10      3.09 o
   8  11   4      122.14      119.84      6.27 o
   9  11   4        9.35       10.73      4.49 o
  10  11   4        2.70        7.08      8.43 o
 -10  12   4       12.06        7.71      5.91 o
  -9  12   4       59.86       58.61      5.32 o
  -8  12   4        8.89        8.27      3.29 o
  -7  12   4      125.94      124.05      4.88 o
  -6  12   4       34.32       42.11      5.39 o
  -5  12   4       56.24       55.61      3.93 o
  -4  12   4        3.50        3.63      1.59 o
  -3  12   4       96.14      118.63      5.44 o
  -2  12   4       21.86       12.53      1.87 o
  -1  12   4       68.14       81.33      2.77 o
   0  12   4       78.02       76.26      1.99 o
   1  12   4      226.96      231.42      3.92 o
   2  12   4      372.84      372.56      8.80 o
   3  12   4      269.41      283.01      7.33 o
   4  12   4       47.94       49.39      3.31 o
   5  12   4       27.35       27.62      3.52 o
   6  12   4       27.72       24.05      3.44 o
   7  12   4        2.39        7.16      3.45 o
   8  12   4       32.86       50.40      6.61 o
   9  12   4        0.55        3.57      6.81 o
  10  12   4        2.14       -0.64      5.36 o
 -10  13   4        4.22        0.75      4.99 o
  -9  13   4        0.05        1.36      4.46 o
  -8  13   4        0.00       -3.63      3.63 o
  -7  13   4      193.69      186.30      6.64 o
  -6  13   4       31.61       30.93      4.34 o
  -5  13   4        5.77        0.77      2.59 o
  -4  13   4       22.83       30.49      3.81 o
  -3  13   4      124.07      131.35      8.08 o
  -2  13   4      520.01      555.44     10.74 o
  -1  13   4      211.26      214.29      4.99 o
   0  13   4      297.02      301.52      4.37 o
   1  13   4       11.00       12.06      1.65 o
   2  13   4      172.94      158.76      4.56 o
   3  13   4        5.69        7.24      2.44 o
   4  13   4      126.04      116.01      5.03 o
   5  13   4        3.94        7.09      3.10 o
   6  13   4       18.23       12.35      4.20 o
   7  13   4        1.23       -2.24      3.69 o
   8  13   4        0.37       -2.99      4.13 o
   9  13   4        4.37        0.12      4.92 o
 -10  14   4       28.73       46.08      7.59 o
  -9  14   4        3.72       -0.71      5.08 o
  -8  14   4       21.55       24.40      4.55 o
  -7  14   4       38.32       33.23      3.95 o
  -6  14   4        0.70       -0.18      2.88 o
  -5  14   4        1.29        0.09      2.50 o
  -4  14   4       72.89       76.45      3.68 o
  -3  14   4       18.27       22.19      4.64 o
  -2  14   4       30.56       36.18      4.12 o
  -1  14   4       27.73       32.39      4.73 o
   0  14   4        1.29        1.21      1.50 o
   1  14   4      208.69      196.79      5.44 o
   2  14   4      252.30      241.76      5.74 o
   3  14   4      167.98      146.11      5.33 o
   4  14   4      154.45      135.15      5.51 o
   5  14   4      119.74      107.07      7.47 o
   6  14   4       82.57       66.58      5.07 o
   7  14   4       37.38       40.84      9.60 o
   8  14   4        1.69       -2.85      4.93 o
   9  14   4        9.44       25.70      6.70 o
  -9  15   4        1.39       -3.00      5.25 o
  -8  15   4        0.72       -3.20      4.09 o
  -7  15   4        6.19        3.19      3.79 o
  -6  15   4        1.75       -3.32      3.48 o
  -5  15   4       46.38       41.24      3.88 o
  -4  15   4        3.34        1.85      2.70 o
  -3  15   4       16.57       13.24      2.66 o
  -2  15   4       12.12       14.33      4.76 o
  -1  15   4      233.12      262.24      5.42 o
   0  15   4      242.83      255.58      5.37 o
   1  15   4       94.79       98.63      3.84 o
   2  15   4       83.08       76.58      3.79 o
   3  15   4        0.39       -2.23      2.43 o
   4  15   4       56.57       55.43      4.12 o
   5  15   4       15.97       13.29      3.65 o
   6  15   4       11.44       11.67      3.86 o
   7  15   4        0.87       -0.60      3.74 o
   8  15   4       28.43       21.49      5.29 o
   9  15   4        5.07        1.83     10.08 o
  -9  16   4       15.51       17.23      6.40 o
  -8  16   4        6.11       10.68      5.12 o
  -7  16   4       61.03       57.29      5.32 o
  -6  16   4        1.11       -1.05      3.28 o
  -5  16   4       93.29       92.17      6.28 o
  -4  16   4        2.83        5.94      2.77 o
  -3  16   4       16.69       19.75      3.40 o
  -2  16   4        1.27        2.14      2.21 o
  -1  16   4       15.77       12.10      3.53 o
   0  16   4        4.68        9.90      2.18 o
   1  16   4       44.43       59.10      3.32 o
   2  16   4        5.30        3.60      2.37 o
   3  16   4       15.71       15.80      3.19 o
   4  16   4        1.47        1.46      2.88 o
   5  16   4       12.87       18.06      3.88 o
   6  16   4       37.74       36.57      4.64 o
   7  16   4       11.25        5.55      5.05 o
   8  16   4        9.72       13.14      7.06 o
  -8  17   4        1.04       -1.65      4.98 o
  -7  17   4        5.03        7.35      4.03 o
  -6  17   4       13.44       16.57      4.10 o
  -5  17   4        2.24        1.35      3.02 o
  -4  17   4        0.60        0.41      2.97 o
  -3  17   4        0.29       -2.87      2.87 o
  -2  17   4       26.86       28.16      3.43 o
  -1  17   4       48.54       46.01      3.92 o
   0  17   4       27.29       24.91      2.96 o
   1  17   4       24.24       17.71      3.06 o
   2  17   4        2.85        6.38      3.22 o
   3  17   4       23.83       29.13      4.58 o
   4  17   4       30.68       32.74      4.47 o
   5  17   4        7.65       13.64      5.73 o
   6  17   4        0.08        3.59      4.43 o
   7  17   4       10.89        7.48      5.42 o
   8  17   4        8.70        9.00      5.94 o
  -8  18   4       13.22       23.93      5.86 o
  -7  18   4        8.44        9.25      5.36 o
  -6  18   4        0.27       -2.17      3.53 o
  -5  18   4       75.55       84.08      5.26 o
  -4  18   4        7.15        5.43      3.18 o
  -3  18   4       13.28       10.67      3.50 o
  -2  18   4       31.74       28.34      3.79 o
  -1  18   4        0.38       -2.18      5.05 o
   0  18   4       27.08       29.63      3.22 o
   1  18   4        1.11        1.30      2.81 o
   2  18   4       25.18       29.37      4.02 o
   3  18   4       50.59       51.20      4.82 o
   4  18   4        7.02        0.38      3.69 o
   5  18   4       21.05       23.32      4.91 o
   6  18   4        0.00       -2.57      4.24 o
   7  18   4        3.60        0.50      5.22 o
  -7  19   4        8.75        4.72      5.59 o
  -6  19   4       50.23       57.21      4.52 o
  -5  19   4      104.69      109.37      8.15 o
  -4  19   4        5.33        7.75      3.62 o
  -3  19   4        0.08        0.72      3.13 o
  -2  19   4      119.19      124.54     13.65 o
  -1  19   4       40.43       32.45      3.37 o
   0  19   4        2.89        2.43      2.76 o
   1  19   4       25.17       21.26      3.54 o
   2  19   4        1.41        0.75      3.36 o
   3  19   4        3.93        2.29      3.53 o
   4  19   4        1.43       -0.62      4.81 o
   5  19   4       30.42       28.30      5.23 o
   6  19   4       24.99       16.39      5.25 o
   7  19   4        2.91        2.93      5.32 o
  -7  20   4       29.19       35.00     15.62 o
  -6  20   4        0.38       -2.11      4.42 o
  -5  20   4        0.22       -1.50      3.97 o
  -4  20   4       65.31       73.20      5.17 o
  -3  20   4      199.78      197.15      7.04 o
  -2  20   4        8.19       17.48      4.08 o
  -1  20   4        6.38        0.60      6.38 o
   0  20   4        8.62        9.37      3.11 o
   1  20   4       21.05       24.26      3.64 o
   2  20   4       42.93       39.86      4.73 o
   3  20   4       29.49       21.38      4.49 o
   4  20   4        1.47        6.50      4.13 o
   5  20   4        4.95        8.24      4.69 o
   6  20   4       16.61        7.74      5.17 o
  -6  21   4        0.48       -4.46      4.46 o
  -5  21   4        0.02       -4.06      4.06 o
  -4  21   4        0.93       -2.03      4.01 o
  -3  21   4       45.93       42.02      4.57 o
  -2  21   4      206.85      200.00      9.63 o
  -1  21   4        0.70       -2.25      3.67 o
   0  21   4       20.09       28.83      5.43 o
   1  21   4       22.94       19.15      4.03 o
   2  21   4       88.81       85.77      6.62 o
   3  21   4       12.94       11.84      5.79 o
   4  21   4       12.78        7.41      4.59 o
   5  21   4        5.77        4.11      4.86 o
  -5  22   4        5.75        0.27      4.28 o
  -4  22   4        0.23        1.02      4.11 o
  -3  22   4        5.89        9.24      4.18 o
  -2  22   4        0.45       -3.58      7.41 o
  -1  22   4        7.63        4.44      4.65 o
   0  22   4       13.34        6.86      5.12 o
   1  22   4       95.92       87.43      9.95 o
   2  22   4        5.15        3.04      4.03 o
   3  22   4       24.23       21.11      4.86 o
   4  22   4       22.91       33.01      6.14 o
  -3  23   4        2.74       -1.64      3.96 o
  -2  23   4       46.11       49.66      5.52 o
  -1  23   4       37.99       32.07      6.03 o
   0  23   4        7.57       15.78      5.56 o
   1  23   4        7.10        2.51      7.94 o
   2  23   4       47.92       59.86      5.75 o
   3  23   4      100.20      110.09      7.22 o
  -1  24   4        2.13        3.16      5.48 o
   0  24   4       23.67       23.96      6.63 o
 -12   1   5       15.39       18.27      6.11 o
 -11   1   5       23.46       35.54      6.29 o
 -10   1   5       49.72       67.55      4.72 o
  -9   1   5        0.00       -2.79      2.79 o
  -8   1   5        9.66        6.32      2.73 o
  -7   1   5       53.90       42.30      2.80 o
  -6   1   5       82.18       87.08      2.72 o
  -5   1   5     1814.93     1865.87     16.23 o
  -4   1   5      709.91      706.34      7.69 o
  -3   1   5      138.47      149.20      3.55 o
  -2   1   5     4455.40     4591.21     40.50 o
  -1   1   5     2266.68     2445.57     18.37 o
   0   1   5       10.58       21.34      0.80 o
   1   1   5     3399.88     3432.65     28.67 o
   2   1   5     1645.48     1773.35     17.01 o
   3   1   5      618.81      657.73      6.87 o
   4   1   5       94.56      111.00      3.05 o
   5   1   5        3.53        2.38      1.45 o
   6   1   5        7.95        1.87      1.88 o
   7   1   5       59.47       41.13      2.94 o
   8   1   5       17.31       11.83      2.85 o
   9   1   5        2.99        1.57      3.29 o
  10   1   5       13.25       23.33      4.71 o
  11   1   5       31.22       39.94      6.22 o
 -12   2   5        6.77        6.79      5.54 o
 -11   2   5        0.40        0.92      4.34 o
 -10   2   5       25.29       33.05      4.59 o
  -9   2   5       21.94       23.11      3.43 o
  -8   2   5        0.07       -2.35      2.35 o
  -7   2   5      231.57      215.99      6.07 o
  -6   2   5      117.49      111.33      3.43 o
  -5   2   5        7.68       10.39      1.57 o
  -4   2   5      517.01      581.04      6.69 o
  -3   2   5     4445.02     4661.89     38.47 o
  -2   2   5     1658.59     1648.39     13.48 o
  -1   2   5     1603.21     1608.61     12.44 o
   0   2   5        6.54        3.31      0.60 o
   1   2   5      126.04      112.75      2.43 o
   2   2   5        7.67        4.40      0.97 o
   3   2   5        0.94        2.16      1.02 o
   4   2   5      637.18      666.06      7.90 o
   5   2   5      530.85      549.90      7.36 o
   6   2   5      125.22       97.44      3.33 o
   7   2   5        2.90       -2.22      2.22 o
   8   2   5        0.01       -2.47      2.47 o
   9   2   5        1.85        1.65      3.51 o
  10   2   5       40.40       40.15      5.73 o
  11   2   5        0.80       10.17      5.59 o
 -12   3   5        0.24       -4.50      5.24 o
 -11   3   5        5.02        9.20      4.61 o
 -10   3   5       23.42       31.35      4.49 o
  -9   3   5        6.62       -2.28      2.79 o
  -8   3   5       80.69       83.77      3.73 o
  -7   3   5        7.96        1.29      2.21 o
  -6   3   5      133.17      130.33      3.81 o
  -5   3   5      654.20      675.61      8.00 o
  -4   3   5       38.90       50.39      2.16 o
  -3   3   5      717.83      760.98      7.59 o
  -2   3   5     4423.13     4503.58     37.26 o
  -1   3   5     2293.13     2471.14     21.52 o
   0   3   5        7.06        5.60      0.82 o
   1   3   5     2831.89     2851.07     24.43 o
   2   3   5      106.05      138.55      2.61 o
   3   3   5       29.22       40.06      1.49 o
   4   3   5      159.08      148.54      3.34 o
   5   3   5      102.53      109.86      3.37 o
   6   3   5        2.08       -1.45      1.96 o
   7   3   5       17.85        2.56      2.70 o
   8   3   5       93.51       73.70      4.43 o
   9   3   5       46.24       44.78      4.89 o
  10   3   5       44.81       33.94      5.71 o
  11   3   5       52.88       72.18      8.43 o
 -12   4   5        3.69        5.10      7.35 o
 -11   4   5       16.59       18.61      4.72 o
 -10   4   5       17.63       15.15      4.05 o
  -9   4   5       66.56       53.93      4.52 o
  -8   4   5       18.82        7.57      2.52 o
  -7   4   5      528.93      497.01      7.57 o
  -6   4   5      471.63      460.16      6.72 o
  -5   4   5      541.43      562.96      7.08 o
  -4   4   5      903.85      960.29      9.07 o
  -3   4   5     1373.50     1447.24     20.91 o
  -2   4   5      439.02      437.63      6.06 o
  -1   4   5      292.87      294.65      4.08 o
   0   4   5     2513.87     2670.28     20.26 o
   1   4   5        9.93        8.01      0.83 o
   2   4   5     1099.99     1120.75     11.74 o
   3   4   5       97.34      109.89      2.40 o
   4   4   5        6.53        6.71      1.30 o
   5   4   5       43.67       27.72      2.13 o
   6   4   5      136.19      148.74      4.35 o
   7   4   5      382.09      336.93      7.22 o
   8   4   5        1.33       -2.74      2.74 o
   9   4   5        2.51        7.16      3.74 o
  10   4   5       14.36       16.04      4.48 o
  11   4   5       20.60       18.49      5.93 o
 -12   5   5        0.01       -5.34      5.34 o
 -11   5   5        8.41        5.87      5.05 o
 -10   5   5       68.04       62.21      5.22 o
  -9   5   5       13.71       16.01      3.80 o
  -8   5   5       89.18       83.40      4.21 o
  -7   5   5      133.98      106.05      3.78 o
  -6   5   5      948.50      927.29     10.60 o
  -5   5   5      944.69      917.32      9.95 o
  -4   5   5       75.62      113.24      2.43 o
  -3   5   5       31.36       37.24      1.30 o
  -2   5   5      646.12      758.87      8.37 o
  -1   5   5     1271.41     1393.29     13.99 o
   0   5   5     2441.83     2696.39     25.25 o
   1   5   5     1146.19     1113.20      9.89 o
   2   5   5        0.28        0.14      1.02 o
   3   5   5      155.18      142.53      2.82 o
   4   5   5     1011.99      960.60      9.07 o
   5   5   5       72.26       67.19      2.52 o
   6   5   5      222.92      216.31      5.56 o
   7   5   5        0.08        3.26      2.61 o
   8   5   5       41.45       51.79      4.39 o
   9   5   5       34.88       35.88      5.77 o
  10   5   5       76.18       95.90      7.60 o
  11   5   5        4.98       16.76      5.91 o
 -12   6   5        6.01       16.62      5.90 o
 -11   6   5        0.77        0.70      5.05 o
 -10   6   5        1.08       -1.88      4.80 o
  -9   6   5      152.04      152.12      6.31 o
  -8   6   5      186.31      180.02      5.64 o
  -7   6   5        7.60        5.58      2.53 o
  -6   6   5      170.99      173.61      4.15 o
  -5   6   5       59.62       54.18      2.04 o
  -4   6   5      105.87      116.97      2.74 o
  -3   6   5     2659.50     2736.08     23.64 o
  -2   6   5       60.29       41.70      1.68 o
  -1   6   5     1574.48     1672.14     18.53 o
   0   6   5      528.33      564.12      5.62 o
   1   6   5     1224.84     1401.31     13.88 o
   2   6   5        2.27        6.18      1.17 o
   3   6   5      777.77      851.74     10.84 o
   4   6   5      560.96      571.19      6.73 o
   5   6   5       26.36       18.46      2.07 o
   6   6   5      583.67      572.00      8.35 o
   7   6   5       13.71        7.63      3.07 o
   8   6   5      135.39      134.84      5.94 o
   9   6   5        2.76       -3.35      3.60 o
  10   6   5       17.71       21.78      5.49 o
  11   6   5       15.24       12.89      5.93 o
 -11   7   5        4.31       11.97      8.23 o
 -10   7   5        0.00        3.42      4.48 o
  -9   7   5        1.84        0.59      3.19 o
  -8   7   5       50.42       37.72      3.68 o
  -7   7   5       42.44       40.02      3.20 o
  -6   7   5       61.26       60.10      3.15 o
  -5   7   5      112.05      127.36      3.31 o
  -4   7   5        0.06        1.00      1.06 o
  -3   7   5      164.40      154.33      3.85 o
  -2   7   5      117.53      119.44      4.82 o
  -1   7   5       92.13      102.64      2.95 o
   0   7   5      353.98      374.89      4.51 o
   1   7   5       48.72       53.15      1.62 o
   2   7   5       99.44       92.48      3.37 o
   3   7   5     1212.00     1147.54     13.70 o
   4   7   5       30.44       27.75      2.02 o
   5   7   5        0.09        3.78      1.75 o
   6   7   5       69.64       64.52      4.02 o
   7   7   5        4.91        6.57      2.99 o
   8   7   5        0.05        2.24      3.03 o
   9   7   5        0.86        2.92      4.85 o
  10   7   5       22.59       20.14      5.54 o
  11   7   5        2.13       -1.09      5.60 o
 -11   8   5        1.62       -4.94      4.94 o
 -10   8   5       37.41       47.44      5.63 o
  -9   8   5      195.67      188.02     10.84 o
  -8   8   5        1.52        0.86      2.70 o
  -7   8   5      191.98      183.45      5.31 o
  -6   8   5      619.90      563.02      8.63 o
  -5   8   5       82.38       74.17      2.52 o
  -4   8   5      201.16      198.92      3.33 o
  -3   8   5      272.96      300.28      5.66 o
  -2   8   5      556.93      634.79      8.68 o
  -1   8   5       13.21        7.26      1.18 o
   0   8   5     2274.09     2381.96     21.13 o
   1   8   5     1458.40     1605.26     13.93 o
   2   8   5     1453.94     1486.48     16.93 o
   3   8   5      682.56      619.20      8.76 o
   4   8   5      172.95      191.48      4.43 o
   5   8   5      268.78      262.38      5.73 o
   6   8   5       69.11       74.21      3.88 o
   7   8   5       85.83       73.65      4.43 o
   8   8   5        2.12        4.19      3.81 o
   9   8   5       35.01       30.99      4.63 o
  10   8   5       10.04       10.51      5.20 o
 -11   9   5       20.53       16.47      5.59 o
 -10   9   5       10.13       11.52      4.82 o
  -9   9   5        0.02        0.45      3.57 o
  -8   9   5       78.30       96.92      5.04 o
  -7   9   5       17.61       15.85      3.04 o
  -6   9   5      834.86      805.99     10.29 o
  -5   9   5       34.97       30.80      2.02 o
  -4   9   5       28.88       30.58      1.40 o
  -3   9   5      508.80      569.28      6.54 o
  -2   9   5      308.96      276.26      6.50 o
  -1   9   5     3852.17     4093.46     47.11 o
   0   9   5        0.04        0.27      1.19 o
   1   9   5        1.48        1.38      1.00 o
   2   9   5      690.19      713.21      8.73 o
   3   9   5        7.31       10.23      1.85 o
   4   9   5      399.05      378.92      6.95 o
   5   9   5       67.05       63.55      3.45 o
   6   9   5      919.48      924.26     12.59 o
   7   9   5       23.52       27.32      3.74 o
   8   9   5      148.56      146.88      6.43 o
   9   9   5        2.46        4.37      4.11 o
  10   9   5        2.54       -0.63      4.79 o
 -11  10   5        3.42        9.34      5.28 o
 -10  10   5        0.31       -4.32      4.32 o
  -9  10   5       24.11       36.28      6.90 o
  -8  10   5       92.04       90.39      4.91 o
  -7  10   5        8.00        6.58      2.71 o
  -6  10   5      116.64      108.94      4.11 o
  -5  10   5       41.83       43.18      2.25 o
  -4  10   5     1336.85     1289.07     11.33 o
  -3  10   5      125.30      139.14      3.20 o
  -2  10   5     1474.89     1519.81     20.01 o
  -1  10   5       83.18       86.91      3.75 o
   0  10   5       63.25       64.66      2.23 o
   1  10   5      247.22      243.00      3.77 o
   2  10   5        3.00       -1.22      1.29 o
   3  10   5      339.72      341.40      6.16 o
   4  10   5      588.46      583.37      9.15 o
   5  10   5       29.10       17.75      2.66 o
   6  10   5       12.27       18.36      3.42 o
   7  10   5       39.94       46.34      4.25 o
   8  10   5       31.81       28.65      4.38 o
   9  10   5       25.75       26.38      4.90 o
  10  10   5        0.17       -2.71      4.65 o
 -11  11   5        7.00        4.38      6.44 o
 -10  11   5        1.61        3.52      4.62 o
  -9  11   5       10.53       17.08      3.83 o
  -8  11   5       15.22       19.15      3.39 o
  -7  11   5       55.92       51.14      3.62 o
  -6  11   5       53.26       52.95      3.18 o
  -5  11   5      157.10      126.43      4.49 o
  -4  11   5       66.67       62.83      2.23 o
  -3  11   5      229.29      195.60      4.46 o
  -2  11   5     1908.62     1931.46     24.72 o
  -1  11   5     1075.18     1083.70     14.58 o
   0  11   5      369.13      366.06      6.64 o
   1  11   5        2.54        4.56      1.44 o
   2  11   5        5.92        4.88      1.44 o
   3  11   5      321.69      327.27      6.27 o
   4  11   5        2.09        3.46      2.19 o
   5  11   5      131.52      140.57      5.66 o
   6  11   5        0.41        3.59      2.94 o
   7  11   5        1.56       -3.17      3.17 o
   8  11   5       51.99       48.75      4.81 o
   9  11   5       26.40       28.94      4.91 o
  10  11   5        0.19        0.23      5.30 o
 -10  12   5       49.58       51.51      6.05 o
  -9  12   5        0.57        2.28      3.86 o
  -8  12   5        0.66       -2.98      2.98 o
  -7  12   5       29.48       19.48      3.07 o
  -6  12   5        0.44       -0.48      2.25 o
  -5  12   5      261.15      262.13      5.55 o
  -4  12   5      262.61      258.21      4.58 o
  -3  12   5     2403.43     2391.89     30.52 o
  -2  12   5       20.84       24.36      2.83 o
  -1  12   5      290.11      292.14      6.21 o
   0  12   5      213.09      197.58      2.98 o
   1  12   5       22.33       19.04      1.66 o
   2  12   5        5.84        2.43      1.68 o
   3  12   5        0.50       -1.63      1.79 o
   4  12   5       23.10       20.48      2.96 o
   5  12   5      117.44      112.80      5.19 o
   6  12   5       13.17       12.48      4.31 o
   7  12   5       12.22        7.85      4.64 o
   8  12   5        4.06        4.16      5.11 o
   9  12   5        3.29       -4.66      5.36 o
  10  12   5       10.90       -7.97      7.97 o
 -10  13   5        5.15        4.87      8.96 o
  -9  13   5        6.28        8.48      6.04 o
  -8  13   5        8.72       16.69      4.06 o
  -7  13   5       12.48       14.61      3.54 o
  -6  13   5      288.27      274.09      7.16 o
  -5  13   5      474.56      453.58      8.60 o
  -4  13   5       40.20       35.80      2.96 o
  -3  13   5      965.67      972.56     18.22 o
  -2  13   5     1637.75     1645.32     22.42 o
  -1  13   5      668.54      706.86     13.86 o
   0  13   5       23.01       19.37      1.70 o
   1  13   5      723.32      701.50     10.60 o
   2  13   5      192.47      177.25      4.78 o
   3  13   5        8.94        4.39      2.32 o
   4  13   5        1.81       -1.24      2.66 o
   5  13   5        0.04       -2.64      3.37 o
   6  13   5      195.01      196.33      8.72 o
   7  13   5       16.39        9.79      4.67 o
   8  13   5       27.36       23.85      5.89 o
   9  13   5        3.50       -4.01      5.56 o
 -10  14   5       29.29       34.28      8.64 o
  -9  14   5       25.10       32.12      5.59 o
  -8  14   5        6.58        5.10      3.68 o
  -7  14   5        6.50        2.74      3.33 o
  -6  14   5        0.64        3.52      2.86 o
  -5  14   5        0.38       -0.22      2.44 o
  -4  14   5      106.76       98.94      4.65 o
  -3  14   5      599.96      598.77     13.62 o
  -2  14   5      979.48     1023.08     18.64 o
  -1  14   5      169.84      178.77     10.82 o
   0  14   5       15.09       17.75      1.76 o
   1  14   5      222.75      216.17      5.12 o
   2  14   5      220.35      208.37      5.36 o
   3  14   5       49.58       40.75      3.41 o
   4  14   5       23.71       21.93      3.32 o
   5  14   5       12.00        9.24      3.50 o
   6  14   5       20.46       22.74      4.22 o
   7  14   5        1.44       -0.63      6.47 o
   8  14   5        2.31        7.24      5.19 o
   9  14   5        2.00       -4.46      5.49 o
  -9  15   5        4.96        0.18      5.47 o
  -8  15   5        8.39       10.29      5.03 o
  -7  15   5       21.63       24.05      4.41 o
  -6  15   5      108.10      115.79      5.91 o
  -5  15   5        9.52       14.14      2.97 o
  -4  15   5        6.60        6.20      2.56 o
  -3  15   5      146.41      122.94     14.63 o
  -2  15   5      500.02      486.91     15.25 o
  -1  15   5      152.38      137.26      5.46 o
   0  15   5       14.76       12.84      2.12 o
   1  15   5       14.98       12.12      2.32 o
   2  15   5      184.61      164.88      4.99 o
   3  15   5      118.17      123.94      5.16 o
   4  15   5       73.24       57.50      4.36 o
   5  15   5       39.54       47.02      4.53 o
   6  15   5        5.66        3.62      3.70 o
   7  15   5        5.97       -0.25      4.04 o
   8  15   5       46.16       49.25      7.23 o
   9  15   5        0.40       -9.52      9.52 o
  -9  16   5       12.52       17.96      6.00 o
  -8  16   5        0.25       -2.96      4.80 o
  -7  16   5        7.24        2.92      3.78 o
  -6  16   5        6.51        1.11      3.56 o
  -5  16   5       49.02       45.40      6.16 o
  -4  16   5      154.84      144.59     12.40 o
  -3  16   5      528.17      510.91     16.65 o
  -2  16   5       97.87       98.33      7.97 o
  -1  16   5        1.62        6.10      2.05 o
   0  16   5      131.05      124.12      3.98 o
   1  16   5       10.53        8.85      2.36 o
   2  16   5        0.40       -2.22      2.22 o
   3  16   5       11.59        3.62      2.81 o
   4  16   5        1.82       -0.96      3.06 o
   5  16   5        1.09       -0.38      3.36 o
   6  16   5       35.48       37.40      5.53 o
   7  16   5       54.04       64.27      9.73 o
   8  16   5        0.03       -2.07      5.46 o
  -8  17   5       80.26       85.47      7.57 o
  -7  17   5       16.84       16.94      4.35 o
  -6  17   5       51.84       52.49      4.77 o
  -5  17   5       31.90       24.71      5.00 o
  -4  17   5      154.86      153.36      5.75 o
  -3  17   5       44.34       48.46      7.22 o
  -2  17   5        0.75       -4.53      4.53 o
  -1  17   5      192.59      186.59      5.20 o
   0  17   5        0.06       -2.28      2.28 o
   1  17   5      136.36      136.05      6.20 o
   2  17   5       40.79       25.86      3.43 o
   3  17   5        9.15        4.80      5.13 o
   4  17   5        4.82        6.90      3.90 o
   5  17   5       89.57      103.48      6.76 o
   6  17   5        0.66        5.80      4.62 o
   7  17   5        2.54        6.58      5.08 o
   8  17   5        2.79       -0.65      5.83 o
  -8  18   5        5.46       17.41      5.56 o
  -7  18   5       74.47       66.26      6.33 o
  -6  18   5        0.70        0.53      4.23 o
  -5  18   5        4.41        1.58      3.20 o
  -4  18   5        0.02       -0.96      4.18 o
  -3  18   5       10.84        7.34      4.79 o
  -2  18   5      111.90      100.61      5.37 o
  -1  18   5       21.96       24.80      3.08 o
   0  18   5       11.10       -0.63      2.53 o
   1  18   5        4.26        3.92      2.83 o
   2  18   5      133.39      131.88      7.76 o
   3  18   5        5.28        4.81      3.62 o
   4  18   5       21.85       28.35      4.64 o
   5  18   5        7.61        9.10      6.21 o
   6  18   5        0.01        0.22      4.53 o
   7  18   5        7.95        2.36      5.00 o
  -7  19   5       28.07       42.76      5.90 o
  -6  19   5       16.59       17.39      4.35 o
  -5  19   5        7.50       11.48      3.18 o
  -4  19   5        2.76        6.55      3.47 o
  -3  19   5       20.67       17.96      3.86 o
  -2  19   5       54.61       59.60      8.56 o
  -1  19   5        7.08        1.73      3.33 o
   0  19   5       17.26       13.21      2.97 o
   1  19   5       76.85       80.99      8.69 o
   2  19   5        9.94        6.85      4.46 o
   3  19   5        0.56       -0.70      3.53 o
   4  19   5       18.79       10.54      4.95 o
   5  19   5       10.33        9.30      4.82 o
   6  19   5        0.24       -3.84      4.86 o
  -7  20   5       22.91       25.76      6.57 o
  -6  20   5        0.28       -3.87      4.19 o
  -5  20   5        0.02       -0.86      3.72 o
  -4  20   5      121.73      124.63      6.09 o
  -3  20   5       30.38       32.16      4.51 o
  -2  20   5        2.89        3.96      3.78 o
  -1  20   5       17.49       14.57      5.22 o
   0  20   5        4.35        4.24      4.31 o
   1  20   5        0.05        2.18      3.07 o
   2  20   5       22.21       26.32      4.90 o
   3  20   5        5.19       -0.73      3.66 o
   4  20   5        5.05        1.86      4.29 o
   5  20   5       25.08       17.64      5.22 o
   6  20   5        7.04        4.65      5.36 o
  -6  21   5        4.61        4.81      9.56 o
  -5  21   5       19.34       17.88      5.07 o
  -4  21   5       10.31        3.33      3.60 o
  -3  21   5       27.11       35.84      4.48 o
  -2  21   5       11.29       11.67      4.75 o
  -1  21   5        0.92        1.48      3.76 o
   0  21   5       29.89       33.70      4.94 o
   1  21   5        0.80       -2.38      3.15 o
   2  21   5        2.06        0.79      3.65 o
   3  21   5        2.49        7.74      4.05 o
   4  21   5       13.50       12.32      4.81 o
   5  21   5        1.78       -4.67      4.67 o
  -5  22   5        8.43        6.92      4.44 o
  -4  22   5        0.02       -1.44      3.88 o
  -3  22   5        2.48       -0.83      4.89 o
  -2  22   5       33.32       21.47      5.29 o
  -1  22   5       43.95       51.09     17.69 o
   0  22   5        5.93        6.92      4.97 o
   1  22   5       30.42       26.72      6.98 o
   2  22   5        0.19       -3.81      3.81 o
   3  22   5        1.27        0.29      4.13 o
   4  22   5       14.83       15.45      5.04 o
  -3  23   5        7.34        2.78      4.23 o
  -2  23   5       29.33       23.36      5.52 o
  -1  23   5       60.71       65.75      6.94 o
   0  23   5       32.17       36.10      6.14 o
   1  23   5        2.84        7.23      5.95 o
   2  23   5        0.65        0.32      5.40 o
   3  23   5        0.16        9.28      7.65 o
 -12   0   6        1.03        0.91      7.76 o
 -11   0   6      149.25      164.35     12.03 o
 -10   0   6       28.35       40.90      6.69 o
  -9   0   6      193.83      190.48      8.81 o
  -8   0   6      276.54      248.51      9.00 o
  -7   0   6      511.63      477.81     11.40 o
  -6   0   6       56.14       43.58      3.62 o
  -5   0   6      880.20      951.21     15.09 o
  -4   0   6       15.67        8.53      2.13 o
  -3   0   6       34.45       43.71      3.71 o
  -2   0   6      682.06      760.18      9.96 o
  -1   0   6      995.72     1058.58     11.67 o
   0   0   6        6.13        3.70      0.80 o
   1   0   6       58.50       51.47      2.19 o
   2   0   6     2120.44     2340.24     31.21 o
   3   0   6     1282.64     1237.24     18.50 o
   4   0   6     1165.29     1172.24     16.02 o
   5   0   6      333.48      358.28      7.65 o
   6   0   6      609.14      525.15     10.45 o
   7   0   6        0.43       -2.85      2.85 o
   8   0   6      168.29      205.92     13.52 o
   9   0   6        2.73        0.89      4.60 o
  10   0   6       11.02        4.90      5.59 o
  11   0   6       29.78       24.40     12.43 o
 -12   1   6        3.84        3.64      5.67 o
 -11   1   6       11.01       15.48      4.67 o
 -10   1   6       20.32       26.15      3.94 o
  -9   1   6       31.61       29.76      3.60 o
  -8   1   6       17.33       13.36      2.85 o
  -7   1   6       61.38       55.20      3.10 o
  -6   1   6        4.55        1.62      1.47 o
  -5   1   6        0.54       -1.07      1.15 o
  -4   1   6      277.81      327.18      4.63 o
  -3   1   6      183.33      179.14      3.00 o
  -2   1   6      194.15      209.97      3.30 o
  -1   1   6     1200.34     1147.91      9.38 o
   0   1   6        4.77        5.69      0.59 o
   1   1   6     1589.28     1621.94     12.92 o
   2   1   6      206.86      194.94      3.29 o
   3   1   6     1115.19     1134.82     12.23 o
   4   1   6      108.59      132.00      3.07 o
   5   1   6      234.37      260.89      4.32 o
   6   1   6       68.03       82.16      3.41 o
   7   1   6       36.54       23.72      2.84 o
   8   1   6       23.03       25.22      3.18 o
   9   1   6        0.50        4.86      3.32 o
  10   1   6       11.33       13.45      5.04 o
  11   1   6        0.00        2.12      7.41 o
 -12   2   6       22.15       24.81      6.84 o
 -11   2   6       13.29       12.36      4.68 o
 -10   2   6        0.42       -1.81      3.71 o
  -9   2   6      138.16      138.32      5.27 o
  -8   2   6       85.61       81.75      4.29 o
  -7   2   6     1148.95     1102.57     12.63 o
  -6   2   6      620.58      594.13      7.81 o
  -5   2   6       13.19       23.94      1.80 o
  -4   2   6      173.23      169.70      3.28 o
  -3   2   6     2761.22     3009.04     27.57 o
  -2   2   6      675.53      645.40      6.13 o
  -1   2   6      753.38      802.76      6.98 o
   0   2   6        5.26        4.89      0.62 o
   1   2   6      692.46      689.69      6.67 o
   2   2   6      335.37      366.54      5.10 o
   3   2   6       13.80       11.88      1.67 o
   4   2   6      364.23      411.53      5.47 o
   5   2   6       11.09       10.83      1.65 o
   6   2   6       10.57        6.80      2.07 o
   7   2   6      261.59      256.60      5.47 o
   8   2   6       34.56       33.60      3.18 o
   9   2   6       12.13        4.15      3.16 o
  10   2   6        1.26        6.09      4.84 o
  11   2   6        4.29       -0.35      5.31 o
 -12   3   6        0.10       -2.26      5.51 o
 -11   3   6       14.62       22.85      4.88 o
 -10   3   6       11.75       12.26      4.06 o
  -9   3   6       13.65       16.32      3.64 o
  -8   3   6       14.02        8.31      2.83 o
  -7   3   6       72.70       60.24      3.25 o
  -6   3   6      755.83      733.17      9.00 o
  -5   3   6      234.66      240.92      4.31 o
  -4   3   6     5083.69     5506.64     45.68 o
  -3   3   6     3229.18     3500.89     27.67 o
  -2   3   6      530.41      476.32      4.78 o
  -1   3   6      427.29      416.63      4.00 o
   0   3   6      114.63      137.80      2.97 o
   1   3   6     2847.89     2980.70     25.69 o
   2   3   6      137.70      157.39      2.97 o
   3   3   6       56.75       95.00      2.84 o
   4   3   6        5.60        8.72      1.35 o
   5   3   6      735.65      746.98      8.10 o
   6   3   6       49.19       41.89      2.50 o
   7   3   6       10.70       17.48      2.79 o
   8   3   6        2.10       -2.10      2.43 o
   9   3   6       25.27       23.24      4.27 o
  10   3   6        4.05        4.52      4.79 o
  11   3   6        0.70        3.29      6.51 o
 -12   4   6        0.91        0.22      5.48 o
 -11   4   6       21.82       23.19      4.89 o
 -10   4   6       25.94       26.74      4.49 o
  -9   4   6      105.75      101.58      5.37 o
  -8   4   6       97.58       96.03      3.93 o
  -7   4   6       67.42       52.18      3.15 o
  -6   4   6       84.99       83.71      4.44 o
  -5   4   6      831.46      864.09      9.53 o
  -4   4   6     1599.76     1676.49     14.43 o
  -3   4   6      446.80      502.77      5.80 o
  -2   4   6     1957.71     2046.13     16.62 o
  -1   4   6      297.35      286.60      4.20 o
   0   4   6     1073.28     1080.92      8.93 o
   1   4   6     2865.60     3027.72     24.34 o
   2   4   6      263.13      289.04      4.57 o
   3   4   6      600.29      676.19      8.28 o
   4   4   6      701.63      685.88      7.21 o
   5   4   6       39.19       37.53      2.05 o
   6   4   6       69.54       56.77      2.77 o
   7   4   6       15.61       10.07      2.48 o
   8   4   6       15.14       11.06      3.24 o
   9   4   6        6.72        0.62      3.28 o
  10   4   6        0.54        1.75      4.73 o
  11   4   6       34.93       52.13      8.27 o
 -12   5   6        0.03       -5.30      5.30 o
 -11   5   6        0.23        0.43      4.85 o
 -10   5   6        0.40        0.79      3.70 o
  -9   5   6        7.46        2.54      3.39 o
  -8   5   6       14.86       11.22      2.86 o
  -7   5   6      239.99      252.58      5.43 o
  -6   5   6      560.98      539.89      7.46 o
  -5   5   6      198.01      197.99      3.61 o
  -4   5   6       74.05       81.07      2.10 o
  -3   5   6       17.19       36.13      1.45 o
  -2   5   6     3872.82     4172.96     41.78 o
  -1   5   6     1391.49     1442.51     14.61 o
   0   5   6      153.72      159.61      2.35 o
   1   5   6      633.24      682.96      6.82 o
   2   5   6     1507.16     1552.34     15.76 o
   3   5   6      408.60      441.08      6.18 o
   4   5   6       31.10       32.78      2.37 o
   5   5   6      337.29      368.96      5.28 o
   6   5   6       11.58        3.73      2.23 o
   7   5   6       21.17       12.59      2.63 o
   8   5   6        0.13        0.66      2.91 o
   9   5   6        3.14        2.95      3.49 o
  10   5   6        0.55        7.53      6.02 o
  11   5   6        6.91        5.39      7.75 o
 -12   6   6        6.24       -2.06      5.75 o
 -11   6   6       34.00       46.07      6.14 o
 -10   6   6       19.56       24.66      4.41 o
  -9   6   6       10.87        9.26      3.64 o
  -8   6   6       13.13       11.53      2.90 o
  -7   6   6       49.58       64.86      4.07 o
  -6   6   6      110.09       94.89      3.25 o
  -5   6   6        3.41        3.45      1.27 o
  -4   6   6      292.14      278.00      4.02 o
  -3   6   6      637.68      630.67      6.76 o
  -2   6   6     1176.04     1138.64     12.25 o
  -1   6   6      371.87      401.36      5.73 o
   0   6   6     1926.70     2091.98     18.63 o
   1   6   6     2341.70     2461.13     20.27 o
   2   6   6       39.12       46.20      1.89 o
   3   6   6       18.76       24.18      2.04 o
   4   6   6       18.86       23.58      1.81 o
   5   6   6      225.90      200.18      4.31 o
   6   6   6        9.63       16.88      2.71 o
   7   6   6        0.08       -0.81      2.61 o
   8   6   6        7.69        8.07      3.24 o
   9   6   6        0.02        1.92      3.67 o
  10   6   6        0.02       -0.70      5.87 o
  11   6   6       54.50       72.81      8.80 o
 -11   7   6       65.77       86.42      7.17 o
 -10   7   6       43.09       47.09      5.47 o
  -9   7   6       14.07       14.83      3.82 o
  -8   7   6        1.99        3.12      2.78 o
  -7   7   6      491.27      482.58      8.38 o
  -6   7   6       79.15       78.81      3.47 o
  -5   7   6       25.55       30.22      1.64 o
  -4   7   6        0.29       -1.09      1.09 o
  -3   7   6        1.85        0.87      1.09 o
  -2   7   6       66.70       85.04      2.65 o
  -1   7   6     2151.61     2405.90     23.30 o
   0   7   6      460.86      445.24      4.89 o
   1   7   6      635.22      566.90      9.95 o
   2   7   6      106.95      119.90      3.45 o
   3   7   6      322.03      325.53      6.63 o
   4   7   6       34.30       39.21      3.71 o
   5   7   6     1136.57     1080.45     13.30 o
   6   7   6       31.41       24.23      3.16 o
   7   7   6       75.71       78.60      4.26 o
   8   7   6        2.91        2.21      3.06 o
   9   7   6        8.22        7.55      4.10 o
  10   7   6       11.71        9.45      6.31 o
 -11   8   6        0.05        2.23      4.92 o
 -10   8   6       18.19       19.06      5.07 o
  -9   8   6       40.74       29.69      4.53 o
  -8   8   6        0.30       -2.55      2.55 o
  -7   8   6       81.16       72.62      3.71 o
  -6   8   6      522.69      511.50      7.70 o
  -5   8   6      168.13      158.03      3.56 o
  -4   8   6      428.74      400.55      5.25 o
  -3   8   6        3.84        6.49      1.15 o
  -2   8   6      349.22      393.91      6.28 o
  -1   8   6      170.32      182.63      3.57 o
   0   8   6        4.47       10.49      1.06 o
   1   8   6        1.39       -0.87      0.87 o
   2   8   6      318.79      291.25      7.01 o
   3   8   6        4.96        2.58      1.95 o
   4   8   6       26.66       30.07      2.65 o
   5   8   6      335.78      326.24      6.60 o
   6   8   6      133.99      141.35      6.33 o
   7   8   6      103.86       98.02      4.61 o
   8   8   6       18.34       27.52      4.22 o
   9   8   6       63.47       75.36      7.30 o
  10   8   6        1.19        4.15      8.23 o
 -11   9   6        1.16       -2.21      5.01 o
 -10   9   6        1.08        6.87      4.70 o
  -9   9   6       22.02       29.77      4.30 o
  -8   9   6      178.36      185.17      6.52 o
  -7   9   6        4.02        2.61      2.35 o
  -6   9   6      285.63      282.63      5.74 o
  -5   9   6      430.12      392.92      5.56 o
  -4   9   6        0.12        0.61      1.03 o
  -3   9   6        0.57        1.46      1.08 o
  -2   9   6       24.41       29.12      2.02 o
  -1   9   6        6.33        8.16      1.76 o
   0   9   6        0.16        0.55      1.21 o
   1   9   6       13.65        6.04      1.12 o
   2   9   6      759.45      830.90      9.87 o
   3   9   6       55.24       38.39      2.93 o
   4   9   6      692.91      682.75     10.24 o
   5   9   6      210.52      211.49      5.95 o
   6   9   6        1.72        5.44      2.82 o
   7   9   6        0.00       -3.58      3.58 o
   8   9   6        0.54        7.98      3.77 o
   9   9   6       10.65        5.95      4.27 o
  10   9   6        6.30       -0.58      5.13 o
 -11  10   6       10.25        7.77      5.44 o
 -10  10   6        5.59       -0.27      4.58 o
  -9  10   6      111.94      112.38      5.46 o
  -8  10   6       71.41       76.28      5.19 o
  -7  10   6       30.02       29.86      3.16 o
  -6  10   6       36.37       33.72      2.92 o
  -5  10   6      140.27      129.84      3.16 o
  -4  10   6      870.58      866.14      9.48 o
  -3  10   6      858.08      834.11      8.82 o
  -2  10   6     2416.99     2562.62     35.92 o
  -1  10   6       13.02        6.27      2.17 o
   0  10   6     2288.87     2311.90     22.29 o
   1  10   6        0.05       -1.07      1.07 o
   2  10   6       11.85       11.61      1.56 o
   3  10   6      361.05      335.47      7.68 o
   4  10   6      120.31       90.55      4.33 o
   5  10   6       68.62       65.95      3.93 o
   6  10   6      401.18      413.29     10.02 o
   7  10   6      180.96      175.44      9.44 o
   8  10   6        0.13        0.70      3.74 o
   9  10   6        0.30       -4.33      4.33 o
  10  10   6       28.24       33.55      7.43 o
 -11  11   6       28.59       41.38      7.87 o
 -10  11   6        0.18       -0.96      4.46 o
  -9  11   6       63.74       50.33      4.49 o
  -8  11   6        0.01       -0.17      2.91 o
  -7  11   6      167.79      169.81      6.29 o
  -6  11   6        1.32       -1.18      2.22 o
  -5  11   6      227.66      210.74      5.00 o
  -4  11   6       24.42       21.65      2.66 o
  -3  11   6      199.68      226.00      5.71 o
  -2  11   6      470.24      472.70      8.65 o
  -1  11   6      203.28      188.16      3.68 o
   0  11   6       81.44       77.10      2.20 o
   1  11   6      460.65      438.20      5.67 o
   2  11   6       80.11       78.59      2.90 o
   3  11   6       27.90       26.36      3.13 o
   4  11   6       11.33       12.18      2.80 o
   5  11   6        0.12        0.51      3.80 o
   6  11   6        0.24        0.65      3.28 o
   7  11   6        2.73        3.12      3.86 o
   8  11   6       32.65       29.50      5.10 o
   9  11   6        6.95        9.12      8.97 o
  10  11   6        1.38        8.56      6.56 o
 -10  12   6        3.88        7.33      5.01 o
  -9  12   6       11.18        7.75      4.17 o
  -8  12   6        1.79       -2.99      2.99 o
  -7  12   6       46.54       49.65      4.38 o
  -6  12   6        0.13       -1.34      2.21 o
  -5  12   6       14.48       21.08      3.18 o
  -4  12   6       62.17       66.89     10.52 o
  -3  12   6        1.46        3.87      3.00 o
  -2  12   6      435.69      454.95      8.69 o
  -1  12   6       20.60       19.18      2.46 o
   0  12   6       79.50       78.74      2.23 o
   1  12   6      537.14      518.41      6.49 o
   2  12   6       32.47       35.66      3.26 o
   3  12   6      141.51      135.18      4.34 o
   4  12   6       76.08       69.54      4.84 o
   5  12   6        5.21        3.60      3.74 o
   6  12   6      221.35      235.39      9.41 o
   7  12   6        0.17       -3.83      4.47 o
   8  12   6       55.23       75.99      7.33 o
   9  12   6       15.75       12.84      6.13 o
 -10  13   6       15.25       30.36      8.83 o
  -9  13   6       26.22       31.29      4.57 o
  -8  13   6        2.77        4.84      3.15 o
  -7  13   6       15.28       13.13      2.95 o
  -6  13   6        5.72        7.62      2.50 o
  -5  13   6        2.89        3.60      2.49 o
  -4  13   6       10.62        5.31      3.67 o
  -3  13   6      147.05      154.53      7.41 o
  -2  13   6        0.41        4.37      2.59 o
  -1  13   6      103.00      132.63      7.53 o
   0  13   6        1.21       -0.71      1.22 o
   1  13   6        0.07       -1.43      1.43 o
   2  13   6       20.05       16.96      2.41 o
   3  13   6       14.58       14.28      2.74 o
   4  13   6      106.60       87.92      4.64 o
   5  13   6       24.19       31.95      6.35 o
   6  13   6       12.26        8.47      4.41 o
   7  13   6        9.29        8.79      5.84 o
   8  13   6        0.01       -1.50      4.91 o
   9  13   6        1.97       -5.65      5.65 o
 -10  14   6       29.10       30.71      8.38 o
  -9  14   6       51.46       52.90      5.92 o
  -8  14   6        4.27       -0.12      3.64 o
  -7  14   6      137.58      156.74      7.42 o
  -6  14   6       41.22       43.99      4.10 o
  -5  14   6       17.49       20.50      2.91 o
  -4  14   6      281.07      250.46      9.11 o
  -3  14   6        2.14       -2.02      3.47 o
  -2  14   6     1293.53     1287.09     22.19 o
  -1  14   6       20.93       14.98      2.93 o
   0  14   6     1187.62     1195.11     13.18 o
   1  14   6        1.08       -1.43      3.40 o
   2  14   6      141.07      115.62      4.23 o
   3  14   6       52.25       48.09      4.10 o
   4  14   6       28.03       31.08      4.07 o
   5  14   6      239.30      236.80     10.81 o
   6  14   6        9.36       12.23      4.63 o
   7  14   6       45.16       48.53      6.56 o
   8  14   6        2.31       -4.66      5.05 o
   9  14   6        4.13       -5.42      5.79 o
  -9  15   6       12.13       16.42      6.07 o
  -8  15   6        1.75       -0.86      4.67 o
  -7  15   6        7.93        8.98      3.52 o
  -6  15   6       17.11       14.44      3.31 o
  -5  15   6       97.65      103.96      4.57 o
  -4  15   6       18.98       28.30      4.66 o
  -3  15   6        0.03        2.25      4.97 o
  -2  15   6       51.37       66.97     14.27 o
  -1  15   6      105.95      110.99      5.93 o
   0  15   6       46.25       49.21      4.17 o
   1  15   6        2.73        4.15      2.06 o
   2  15   6       29.50       29.14      2.85 o
   3  15   6       51.78       43.59      3.65 o
   4  15   6       77.83       82.43      7.03 o
   5  15   6       13.95       12.26      3.74 o
   6  15   6       42.14       48.50      5.06 o
   7  15   6        1.80        3.34      4.64 o
   8  15   6       23.15       27.19      6.39 o
  -9  16   6       12.53       10.00      5.96 o
  -8  16   6        4.26       -1.24      4.71 o
  -7  16   6       15.57       11.57      4.38 o
  -6  16   6       17.38       15.29      4.32 o
  -5  16   6       23.55       21.62      3.50 o
  -4  16   6        0.92       -2.89      5.45 o
  -3  16   6       22.70       25.91      6.33 o
  -2  16   6       72.29       85.84      7.93 o
  -1  16   6        5.58        6.42      1.95 o
   0  16   6      122.35      115.60      4.35 o
   1  16   6        0.03       -2.27      2.36 o
   2  16   6        3.22        2.33      2.72 o
   3  16   6        0.51        6.02      3.42 o
   4  16   6       66.30       68.70      5.40 o
   5  16   6        0.03        0.54      3.96 o
   6  16   6        3.03       -2.72      4.13 o
   7  16   6        1.44        3.03      5.24 o
   8  16   6        1.03        4.45      5.84 o
  -8  17   6        0.04        4.05      5.04 o
  -7  17   6       11.91        8.94      4.58 o
  -6  17   6       10.68        6.28      3.67 o
  -5  17   6        6.46        9.87      3.26 o
  -4  17   6        0.08        3.60      2.70 o
  -3  17   6       19.46       16.06      6.37 o
  -2  17   6      429.04      451.32     15.85 o
  -1  17   6        0.46       -2.06      2.06 o
   0  17   6        0.46        0.54      2.32 o
   1  17   6       20.70       15.16      2.96 o
   2  17   6        1.27        2.72      2.78 o
   3  17   6       12.22       19.27      3.88 o
   4  17   6       22.36       25.69      4.89 o
   5  17   6       18.22       21.41      4.93 o
   6  17   6       15.32       10.28      5.31 o
   7  17   6        0.39       -5.10      5.10 o
  -8  18   6        0.14       -0.52      4.79 o
  -7  18   6        8.37        4.36      4.64 o
  -6  18   6       54.48       45.38      4.70 o
  -5  18   6        8.05        5.74      3.19 o
  -4  18   6       58.28       82.45      4.69 o
  -3  18   6       26.96       13.31      6.55 o
  -2  18   6        2.69        2.83      2.91 o
  -1  18   6       17.30       15.21      3.49 o
   0  18   6        4.61        1.29      2.54 o
   1  18   6        6.98        2.76      2.73 o
   2  18   6        1.20        5.92      3.90 o
   3  18   6        0.19       -4.03      4.03 o
   4  18   6        2.58       -0.40      3.61 o
   5  18   6        6.18        1.83      4.35 o
   6  18   6        0.03        4.76      4.77 o
   7  18   6        6.93        6.06      5.55 o
  -7  19   6       49.63       57.08      6.15 o
  -6  19   6       62.93       56.64      5.69 o
  -5  19   6        1.25        0.99      3.47 o
  -4  19   6       40.38       39.03      4.09 o
  -3  19   6       22.69       23.16      6.91 o
  -2  19   6      109.34      123.96      8.97 o
  -1  19   6        3.64        3.21      3.22 o
   0  19   6        0.20       -1.84      3.60 o
   1  19   6       90.97      101.31      5.02 o
   2  19   6        0.54       -3.30      3.30 o
   3  19   6        1.10        4.10      3.70 o
   4  19   6        1.33       -0.30      3.94 o
   5  19   6       18.60       20.10      5.20 o
   6  19   6       17.49       33.28      8.99 o
  -6  20   6       29.96       28.18      4.63 o
  -5  20   6      114.41      129.61     10.08 o
  -4  20   6        8.36        4.24      3.73 o
  -3  20   6        1.40        6.05      3.67 o
  -2  20   6        4.88        5.45      5.93 o
  -1  20   6      114.37      105.67     10.75 o
   0  20   6       94.53      104.40      6.44 o
   1  20   6        0.01       -0.86      3.04 o
   2  20   6        1.36        1.03      3.63 o
   3  20   6       52.67       65.88      5.73 o
   4  20   6        0.12        4.88      4.60 o
   5  20   6       11.44       14.26      5.15 o
   6  20   6        8.29       -0.31      5.75 o
  -6  21   6        0.22        1.43      4.54 o
  -5  21   6        4.13        3.64      4.11 o
  -4  21   6        0.70        1.45      3.69 o
  -3  21   6        0.07        5.60      3.96 o
  -2  21   6      308.07      306.04     19.33 o
  -1  21   6       17.10       22.68      4.61 o
   0  21   6        3.57        5.88      4.24 o
   1  21   6        9.74        9.10      4.50 o
   2  21   6       36.64       37.73      4.76 o
   3  21   6        0.91       -4.60      5.08 o
   4  21   6       78.58       83.21      6.61 o
   5  21   6        5.17        4.87      5.20 o
  -5  22   6        1.33       -8.64      8.64 o
  -4  22   6        5.02        6.39      4.08 o
  -3  22   6       78.40       78.75      5.70 o
  -2  22   6        9.97        8.58      8.49 o
  -1  22   6       89.69      100.30      7.40 o
   0  22   6       19.23        8.31      5.18 o
   1  22   6       11.50        5.45      4.96 o
   2  22   6        3.60        1.21      5.31 o
   3  22   6       17.30       19.42      4.76 o
   4  22   6        3.83        0.79      4.57 o
  -3  23   6        1.62        9.15      4.40 o
  -2  23   6       24.87       21.30      5.34 o
  -1  23   6        3.96       -2.58      4.80 o
   0  23   6        0.22       -2.06      4.84 o
   1  23   6        7.47       10.86      6.13 o
   2  23   6       21.02       29.40      6.49 o
 -12   1   7        1.24       -5.24      5.24 o
 -11   1   7       21.24       46.22     13.09 o
 -10   1   7      102.50      104.03      5.89 o
  -9   1   7       61.42       53.18      4.65 o
  -8   1   7       30.44       20.96      3.13 o
  -7   1   7     1473.65     1444.54     16.76 o
  -6   1   7      509.62      509.40      7.10 o
  -5   1   7        0.77        1.83      1.04 o
  -4   1   7       36.64       36.51      1.77 o
  -3   1   7      156.33      188.31      4.04 o
  -2   1   7     1313.65     1358.53     12.62 o
  -1   1   7      707.59      651.78      5.97 o
   0   1   7     1607.08     1594.16     12.05 o
   1   1   7        2.07        0.57      0.76 o
   2   1   7      541.65      595.33      6.84 o
   3   1   7       58.53       49.68      2.22 o
   4   1   7       32.07       30.03      2.11 o
   5   1   7      931.77      881.62      9.76 o
   6   1   7       50.37       40.29      3.03 o
   7   1   7        3.50        0.07      2.55 o
   8   1   7       22.80       22.57      3.18 o
   9   1   7       12.95        5.16      3.57 o
  10   1   7       24.35       27.14      5.95 o
  11   1   7       15.67       29.44      8.85 o
 -12   2   7        2.83       -3.54      5.99 o
 -11   2   7        3.80        5.60      4.38 o
 -10   2   7        0.99        5.05      3.80 o
  -9   2   7        2.28        2.05      3.07 o
  -8   2   7       87.96       81.12      4.17 o
  -7   2   7      127.69      136.94      4.39 o
  -6   2   7        3.67        5.02      1.89 o
  -5   2   7       28.75       29.10      1.91 o
  -4   2   7      178.22      193.53      6.09 o
  -3   2   7      949.01     1095.00     10.73 o
  -2   2   7     1186.82     1268.29     11.05 o
  -1   2   7     2927.82     3023.83     21.67 o
   0   2   7      137.03      132.85      2.09 o
   1   2   7       50.66       82.30      1.87 o
   2   2   7     1284.97     1403.41     13.38 o
   3   2   7       32.11       49.38      2.06 o
   4   2   7        3.58        6.84      1.69 o
   5   2   7      358.78      359.31      5.61 o
   6   2   7      311.15      287.40      5.45 o
   7   2   7        4.04        2.36      2.50 o
   8   2   7        8.61        9.20      2.94 o
   9   2   7        4.47        8.28      4.36 o
  10   2   7       32.32       39.78      9.57 o
  11   2   7        0.04        4.89      7.89 o
 -12   3   7       11.62       11.79      5.82 o
 -11   3   7        0.59       -1.98      4.20 o
 -10   3   7        9.65        7.22      3.90 o
  -9   3   7       39.02       32.73      4.06 o
  -8   3   7       14.18       10.20      2.87 o
  -7   3   7      859.38      863.86     10.75 o
  -6   3   7        0.00       -1.83      1.83 o
  -5   3   7      562.97      560.02      7.08 o
  -4   3   7      135.65      106.70      2.79 o
  -3   3   7     1569.81     1784.97     15.06 o
  -2   3   7     2821.72     2942.37     22.13 o
  -1   3   7      252.35      246.91      2.94 o
   0   3   7        2.77        5.42      0.77 o
   1   3   7       23.47       32.15      1.38 o
   2   3   7      164.56      197.95      3.48 o
   3   3   7      224.82      221.48      4.24 o
   4   3   7      118.49      126.29      3.58 o
   5   3   7        6.08        6.48      1.75 o
   6   3   7      226.65      224.83      4.94 o
   7   3   7       42.58       30.82      3.03 o
   8   3   7       20.09       18.06      4.09 o
   9   3   7        0.37       -2.77      3.91 o
  10   3   7        0.24        8.58      5.82 o
  11   3   7       11.78       14.70      7.08 o
 -12   4   7       52.08       64.95      7.26 o
 -11   4   7       26.67       35.79      5.22 o
 -10   4   7       23.14       15.34      4.18 o
  -9   4   7       17.15       12.04      4.54 o
  -8   4   7       28.46       32.81      5.20 o
  -7   4   7      937.67      880.65     10.89 o
  -6   4   7      631.11      629.86      8.18 o
  -5   4   7       11.73       13.42      1.73 o
  -4   4   7      199.08      186.44      3.07 o
  -3   4   7     7811.55     8240.34     67.41 o
  -2   4   7     1000.86     1023.16      9.28 o
  -1   4   7      451.75      538.49      5.06 o
   0   4   7       76.43       67.23      1.53 o
   1   4   7      559.44      543.03      6.36 o
   2   4   7     1742.86     1885.65     18.80 o
   3   4   7       37.45       42.81      2.33 o
   4   4   7       10.49        9.46      1.82 o
   5   4   7        0.11       -1.77      1.77 o
   6   4   7        6.84        5.38      2.13 o
   7   4   7      227.17      204.35      5.20 o
   8   4   7        2.62       -3.20      3.20 o
   9   4   7        6.04        2.50      3.78 o
  10   4   7        0.00       -4.65      4.65 o
  11   4   7       51.07       49.90      9.68 o
 -12   5   7        1.23        9.08      5.71 o
 -11   5   7       35.17       41.33      5.41 o
 -10   5   7        6.70        7.21      3.90 o
  -9   5   7       23.74       17.54      4.17 o
  -8   5   7       17.71       19.78      3.11 o
  -7   5   7      784.04      741.81      9.68 o
  -6   5   7      702.62      681.11      8.62 o
  -5   5   7      102.67      103.21      3.73 o
  -4   5   7      559.70      583.92      6.93 o
  -3   5   7      146.35      171.79      2.95 o
  -2   5   7     1772.17     1830.81     18.41 o
  -1   5   7        3.38        1.89      1.10 o
   0   5   7      234.32      280.32      3.23 o
   1   5   7      180.48      170.24      3.03 o
   2   5   7      234.54      305.28      4.94 o
   3   5   7        0.03        0.49      1.34 o
   4   5   7      619.77      639.23      8.58 o
   5   5   7       17.23       13.09      2.15 o
   6   5   7      492.62      465.11      8.91 o
   7   5   7        1.28       -0.59      2.72 o
   8   5   7        0.48        3.44      3.41 o
   9   5   7        4.40        0.31      3.83 o
  10   5   7       45.42       55.56      9.52 o
  11   5   7       19.07       25.67      8.87 o
 -11   6   7        1.07        3.51      4.85 o
 -10   6   7       29.22       36.12      4.66 o
  -9   6   7       17.84       21.96      3.92 o
  -8   6   7       29.73       30.13      3.30 o
  -7   6   7      119.30      103.94      5.27 o
  -6   6   7      129.79      134.70      3.74 o
  -5   6   7      158.31      141.27      5.27 o
  -4   6   7      344.92      334.51      5.47 o
  -3   6   7      262.90      297.66      3.88 o
  -2   6   7      725.68      750.02      9.55 o
  -1   6   7     1175.89     1375.62     14.34 o
   0   6   7      348.03      312.61      3.81 o
   1   6   7       45.22       40.61      1.60 o
   2   6   7       67.85       80.73      2.64 o
   3   6   7      336.37      369.62      6.37 o
   4   6   7      457.67      436.34      6.76 o
   5   6   7      243.79      255.43      6.26 o
   6   6   7     2187.42     2132.21     25.83 o
   7   6   7        4.62        3.76      2.85 o
   8   6   7       22.26       26.92      4.12 o
   9   6   7        9.27       15.58      4.84 o
  10   6   7        1.46       -5.52      5.52 o
 -11   7   7        8.88        8.11      5.24 o
 -10   7   7       14.49       19.20      5.81 o
  -9   7   7       67.50       68.79      5.88 o
  -8   7   7        0.51        0.07      2.73 o
  -7   7   7       23.88       26.06      3.92 o
  -6   7   7       12.79       14.31      3.20 o
  -5   7   7      376.27      319.56      4.93 o
  -4   7   7      117.50      102.93      2.60 o
  -3   7   7      358.02      361.22      6.10 o
  -2   7   7      111.48      114.65      2.48 o
  -1   7   7      123.54      153.42      3.27 o
   0   7   7      643.59      645.06      6.47 o
   1   7   7      375.66      385.08      5.00 o
   2   7   7       46.59       50.86      2.27 o
   3   7   7       11.37        5.93      1.83 o
   4   7   7       23.89       29.22      2.60 o
   5   7   7      133.04      111.69      5.49 o
   6   7   7        5.40        9.21      2.82 o
   7   7   7       10.12       11.59      3.17 o
   8   7   7       24.80       25.96      4.11 o
   9   7   7        9.74       11.72      4.92 o
  10   7   7        0.19        3.64      7.11 o
 -11   8   7       15.61       22.20      5.60 o
 -10   8   7        1.96       -1.40      4.37 o
  -9   8   7       93.45       94.70      7.59 o
  -8   8   7       80.60       71.08      4.17 o
  -7   8   7      133.31      139.67      4.55 o
  -6   8   7       14.44        7.37      2.27 o
  -5   8   7      205.15      210.82      4.05 o
  -4   8   7        3.80        5.34      1.16 o
  -3   8   7      683.86      689.12      8.48 o
  -2   8   7       61.15       66.08      4.03 o
  -1   8   7     1041.33     1044.90     12.49 o
   0   8   7     1051.55     1145.45     10.12 o
   1   8   7      157.95      143.50      5.47 o
   2   8   7       31.09       29.95      2.28 o
   3   8   7      212.12      208.09      5.54 o
   4   8   7      235.70      219.72      8.94 o
   5   8   7      103.51      103.88      5.70 o
   6   8   7      283.26      271.97      7.28 o
   7   8   7      173.08      170.66      6.36 o
   8   8   7       19.56       12.45      4.42 o
   9   8   7        3.41        3.33      5.31 o
  10   8   7        2.23        0.10      7.54 o
 -11   9   7        2.25        3.60      5.14 o
 -10   9   7       11.22        6.15      4.57 o
  -9   9   7       12.77       12.89      3.82 o
  -8   9   7       23.35       15.14      3.28 o
  -7   9   7       64.59       49.89      3.30 o
  -6   9   7       16.77       18.73      2.44 o
  -5   9   7      412.80      370.11      5.50 o
  -4   9   7       18.33       17.36      1.25 o
  -3   9   7      461.12      468.49      5.71 o
  -2   9   7      128.56      167.49      5.14 o
  -1   9   7     2068.97     2227.44     23.95 o
   0   9   7       24.35       18.97      1.68 o
   1   9   7      259.80      254.88      3.63 o
   2   9   7      526.04      491.12      7.01 o
   3   9   7       40.61       36.80      3.01 o
   4   9   7      567.20      560.67     10.39 o
   5   9   7      364.74      369.17      8.91 o
   6   9   7       96.64       88.49      5.15 o
   7   9   7       38.46       33.77      5.33 o
   8   9   7       37.38       34.23      6.02 o
   9   9   7        0.52       -5.20      5.20 o
  10   9   7       13.72       15.17      6.62 o
 -11  10   7        1.65       -4.99      4.99 o
 -10  10   7       92.65      118.83      7.19 o
  -9  10   7        0.14        7.93      3.48 o
  -8  10   7        2.83        6.32      3.08 o
  -7  10   7        0.12        2.12      2.56 o
  -6  10   7       30.90       30.54      2.89 o
  -5  10   7        3.08        0.34      1.60 o
  -4  10   7        0.94       -1.65      1.65 o
  -3  10   7       12.11       13.98      1.72 o
  -2  10   7      504.94      552.17     13.03 o
  -1  10   7      192.49      203.47      3.80 o
   0  10   7      208.00      243.26      3.96 o
   1  10   7       95.76       96.05      2.59 o
   2  10   7      192.03      168.07      5.37 o
   3  10   7       23.40       24.03      2.80 o
   4  10   7      199.61      196.84      7.04 o
   5  10   7       51.85       53.00      4.65 o
   6  10   7       35.71       41.39      6.16 o
   7  10   7        5.14       -0.89      6.11 o
   8  10   7       28.10       19.04      5.76 o
   9  10   7        1.40       -5.12      5.47 o
  10  10   7        0.29       -1.82      6.12 o
 -11  11   7       26.60       18.41      5.78 o
 -10  11   7        9.13       14.77      5.37 o
  -9  11   7       99.60       98.64      5.29 o
  -8  11   7       74.41       97.02      4.86 o
  -7  11   7       26.68       21.99      3.09 o
  -6  11   7       59.96       49.72      3.18 o
  -5  11   7       44.55       47.64      2.87 o
  -4  11   7     1730.41     1697.22     20.04 o
  -3  11   7       45.72       36.10      3.10 o
  -2  11   7     1139.89     1116.46     15.86 o
  -1  11   7      120.25      130.18      3.05 o
   0  11   7        0.15        1.24      1.01 o
   1  11   7      291.41      331.15      5.34 o
   2  11   7      895.88      843.47     11.21 o
   3  11   7       35.07       32.07      3.10 o
   4  11   7       12.08       14.99      5.30 o
   5  11   7        0.27        0.51      5.53 o
   6  11   7        8.17        8.39      4.26 o
   7  11   7        1.20        1.28      4.32 o
   8  11   7       37.35       36.59      6.83 o
   9  11   7       38.24       37.85      6.91 o
  10  11   7        0.09      -10.98     10.98 o
 -10  12   7       74.18      102.64      7.76 o
  -9  12   7       40.23       52.32      5.66 o
  -8  12   7        1.25        1.51      2.94 o
  -7  12   7        5.97        7.00      2.71 o
  -6  12   7       11.12        7.94      3.04 o
  -5  12   7      208.88      174.24      4.51 o
  -4  12   7       88.90       66.77      5.31 o
  -3  12   7       76.64       95.13      4.47 o
  -2  12   7     1924.23     1814.18     28.49 o
  -1  12   7      539.52      545.00      7.65 o
   0  12   7      101.56       99.16      2.77 o
   1  12   7       94.99       95.47      2.83 o
   2  12   7       27.66       18.26      2.13 o
   3  12   7      105.26      120.41      4.31 o
   4  12   7       14.75       16.78      3.80 o
   5  12   7       49.42       34.85      4.79 o
   6  12   7      109.16      122.93     11.55 o
   7  12   7       69.76       73.48      7.34 o
   8  12   7       12.73       10.48      5.50 o
   9  12   7        0.75       -6.83      7.22 o
 -10  13   7       49.70       66.28      6.39 o
  -9  13   7        5.85       12.39      4.98 o
  -8  13   7        0.33       -2.83      2.92 o
  -7  13   7       16.52       16.61      3.00 o
  -6  13   7        0.03       -2.22      2.22 o
  -5  13   7       86.93       82.73      3.41 o
  -4  13   7      161.19      165.83      7.83 o
  -3  13   7       57.97       52.59      5.13 o
  -2  13   7      595.35      605.77     13.40 o
  -1  13   7      970.80      964.90     17.83 o
   0  13   7      536.58      523.67      6.22 o
   1  13   7       38.50       44.29      2.40 o
   2  13   7      265.93      244.15      5.15 o
   3  13   7       48.68       37.35      3.32 o
   4  13   7      307.38      300.66      8.03 o
   5  13   7      146.40      172.07      8.00 o
   6  13   7        0.15        6.23      4.41 o
   7  13   7       11.18       11.77      5.13 o
   8  13   7       12.45       11.31      5.58 o
   9  13   7        0.34       -6.33      6.47 o
 -10  14   7       35.50       35.91      6.96 o
  -9  14   7       16.38       22.29      5.28 o
  -8  14   7       61.72       58.35      5.40 o
  -7  14   7        0.52       -3.14      3.14 o
  -6  14   7        0.68        1.84      2.80 o
  -5  14   7        1.02       -1.74      2.35 o
  -4  14   7        0.98       -3.53      3.53 o
  -3  14   7       12.63       12.00      4.22 o
  -2  14   7      135.22      161.49      7.35 o
  -1  14   7       40.94       43.68      2.95 o
   0  14   7       20.71       25.92      2.56 o
   1  14   7       10.55        7.91      2.03 o
   2  14   7       53.79       55.22      3.28 o
   3  14   7      244.98      226.83      7.40 o
   4  14   7       44.63       55.10      4.34 o
   5  14   7      153.63      154.23      6.63 o
   6  14   7       76.24       69.50      7.38 o
   7  14   7        1.63       -0.89      4.83 o
   8  14   7       10.41       11.91      5.68 o
   9  14   7        6.05       -1.39      5.83 o
  -9  15   7        8.18       10.69      5.90 o
  -8  15   7       83.79      109.39      7.53 o
  -7  15   7        2.19        2.19      3.37 o
  -6  15   7        0.50       -0.09      2.92 o
  -5  15   7       17.37       22.50      4.56 o
  -4  15   7      155.72      156.89      7.88 o
  -3  15   7      208.86      176.80      9.32 o
  -2  15   7      277.44      239.51     11.61 o
  -1  15   7       50.15       46.83      7.46 o
   0  15   7        3.59        5.24      2.55 o
   1  15   7       23.81       30.52      3.07 o
   2  15   7       18.61       18.86      3.08 o
   3  15   7        0.00        0.54      2.72 o
   4  15   7      476.22      489.41     12.28 o
   5  15   7        0.86        1.59      4.26 o
   6  15   7       23.29       24.24      5.13 o
   7  15   7        0.02        7.52      5.42 o
   8  15   7        6.03        3.21      5.56 o
  -9  16   7       53.50       66.68     11.25 o
  -8  16   7        0.31       -4.65      4.65 o
  -7  16   7       28.00       27.39      6.24 o
  -6  16   7      180.40      192.92      8.20 o
  -5  16   7       24.59       27.59      3.47 o
  -4  16   7      460.38      440.71     16.21 o
  -3  16   7      435.30      431.44     15.92 o
  -2  16   7       57.79       59.28      7.50 o
  -1  16   7       18.69       17.24      2.86 o
   0  16   7        0.09        0.64      2.32 o
   1  16   7        0.03        1.28      2.45 o
   2  16   7       23.93       20.45      3.29 o
   3  16   7       25.89       22.11      3.95 o
   4  16   7       18.60       21.75      4.42 o
   5  16   7       48.21       45.46      5.52 o
   6  16   7        3.20        2.40      4.86 o
   7  16   7       14.31       20.19      5.64 o
   8  16   7        2.49        2.14      5.74 o
  -8  17   7       10.98       19.41      5.42 o
  -7  17   7        0.18        6.20      4.42 o
  -6  17   7        1.29       -2.04      5.25 o
  -5  17   7       68.65       73.02      4.54 o
  -4  17   7        0.92       -3.90      5.47 o
  -3  17   7      420.68      414.08     15.82 o
  -2  17   7      135.68      141.75      9.90 o
  -1  17   7        4.15        3.41      2.86 o
   0  17   7       18.03       16.85      2.72 o
   1  17   7        0.53       -2.34      3.10 o
   2  17   7       36.58       39.14      4.76 o
   3  17   7       36.51       51.52      8.07 o
   4  17   7       25.57       22.66      4.61 o
   5  17   7        9.06        8.86      4.54 o
   6  17   7        2.11        4.76      5.02 o
   7  17   7        3.15       -1.70      5.24 o
  -8  18   7       21.91       25.81      6.31 o
  -7  18   7       35.19       42.92      7.65 o
  -6  18   7       16.18       22.34      4.75 o
  -5  18   7       17.41       12.10      3.44 o
  -4  18   7        8.61       11.32      6.49 o
  -3  18   7        0.17        4.26      6.21 o
  -2  18   7        2.39        6.22      5.79 o
  -1  18   7       77.78       76.33      4.83 o
   0  18   7        1.98        1.63      3.61 o
   1  18   7        0.11       -0.80      2.69 o
   2  18   7        5.28        8.73      4.69 o
   3  18   7        2.74       -0.84      3.46 o
   4  18   7        0.20       -0.95      4.03 o
   5  18   7        0.82        2.30      4.63 o
   6  18   7        0.55        2.10      7.58 o
   7  18   7        0.09       -2.23      6.07 o
  -7  19   7       22.90       28.62      5.27 o
  -6  19   7       21.88       31.11      4.87 o
  -5  19   7       33.39       40.19      4.27 o
  -4  19   7       86.59       83.00      4.76 o
  -3  19   7      262.49      266.31     14.02 o
  -2  19   7       28.30       30.27      3.83 o
  -1  19   7        3.19        5.44      3.38 o
   0  19   7        6.16        7.17      5.94 o
   1  19   7        4.94       -0.28      3.03 o
   2  19   7        1.10        1.69      3.37 o
   3  19   7        0.78        1.22      3.83 o
   4  19   7       17.41       13.20      4.57 o
   5  19   7       15.11        7.19      5.02 o
   6  19   7        4.10        6.22      5.40 o
  -6  20   7        5.47        4.81      4.27 o
  -5  20   7        0.04       -0.17      2.90 o
  -4  20   7       47.44       52.84     11.38 o
  -3  20   7      202.27      226.08      7.94 o
  -2  20   7       43.68       45.34      6.56 o
  -1  20   7       17.94       13.44      4.03 o
   0  20   7       55.99       56.54      5.32 o
   1  20   7        5.07        3.69      3.16 o
   2  20   7       13.65       19.84      4.08 o
   3  20   7        0.00        4.85      4.04 o
   4  20   7        0.22        0.93      4.48 o
   5  20   7       23.33       20.75      5.48 o
  -5  21   7        1.81       -2.22      3.78 o
  -4  21   7       15.13       22.35      4.17 o
  -3  21   7       66.58       73.10      5.38 o
  -2  21   7      117.33      106.16      6.64 o
  -1  21   7        4.53        5.75      3.98 o
   0  21   7        6.57       -0.59      4.09 o
   1  21   7        1.01        3.59      6.09 o
   2  21   7       34.38       29.90      5.75 o
   3  21   7        5.54        4.87      4.51 o
   4  21   7        0.24        9.05      5.48 o
  -4  22   7        2.72        4.51      4.81 o
  -3  22   7       23.19       28.15      8.90 o
  -2  22   7        0.25       -3.72      3.72 o
  -1  22   7       18.69       25.27      4.95 o
   0  22   7       32.14       24.91      5.07 o
   1  22   7       33.52       37.79      6.31 o
   2  22   7       23.51       21.65      6.05 o
   3  22   7       39.64       39.77      5.61 o
  -3  23   7        0.23       -2.08      4.69 o
  -2  23   7       11.87       18.14     10.01 o
  -1  23   7       26.80       16.71      7.82 o
   0  23   7       21.86       27.93      5.97 o
   1  23   7        0.36       -5.01      5.01 o
   2  23   7        8.75        3.23      5.61 o
 -12   0   8       26.02       26.10      8.74 o
 -11   0   8        2.76        6.67      6.85 o
 -10   0   8        8.18        4.84      4.80 o
  -9   0   8        0.00        7.46      4.24 o
  -8   0   8      650.52      645.45     14.52 o
  -7   0   8      125.14      110.90      5.97 o
  -6   0   8      777.37      764.14     12.09 o
  -5   0   8     2181.54     2121.25     25.83 o
  -4   0   8      613.66      601.51      9.23 o
  -3   0   8     3162.50     3373.37     38.45 o
  -2   0   8     2133.10     2230.60     26.03 o
  -1   0   8        0.81       -1.28      1.28 o
   0   0   8     1263.81     1287.16     14.37 o
   1   0   8      483.12      456.34      7.34 o
   2   0   8     1749.57     1993.95     24.28 o
   3   0   8     2338.70     2626.14     35.97 o
   4   0   8      101.26       89.68      4.54 o
   5   0   8      577.82      582.63     12.45 o
   6   0   8      906.26      848.30     14.28 o
   7   0   8       69.14       64.21      4.82 o
   8   0   8        2.84        4.34      4.44 o
   9   0   8        0.22       -0.69      5.04 o
  10   0   8       80.53       97.90     15.00 o
  11   0   8       16.20       30.47     13.02 o
 -12   1   8        4.51        9.40      5.64 o
 -11   1   8        0.00        2.39      5.10 o
 -10   1   8        6.72        6.81      3.98 o
  -9   1   8       19.15       25.45      3.73 o
  -8   1   8        1.12       -2.48      2.48 o
  -7   1   8      118.76      114.13      4.31 o
  -6   1   8       16.49       11.72      1.96 o
  -5   1   8      276.79      283.14      6.47 o
  -4   1   8      334.99      342.47      4.92 o
  -3   1   8      314.62      321.10      4.80 o
  -2   1   8      963.88     1103.91     10.76 o
  -1   1   8     4685.75     4864.63     36.21 o
   0   1   8        3.66        7.17      0.97 o
   1   1   8       74.42       73.77      1.89 o
   2   1   8      147.04      137.01      2.91 o
   3   1   8      650.72      701.94      8.89 o
   4   1   8      634.36      659.00      8.90 o
   5   1   8      295.89      285.51      5.93 o
   6   1   8        1.28       -2.08      2.08 o
   7   1   8       27.29       31.14      2.81 o
   8   1   8       39.09       47.76      4.48 o
   9   1   8       13.11       19.06      4.35 o
  10   1   8       15.85        8.10      6.10 o
  11   1   8        5.30        2.36      7.78 o
 -12   2   8        0.20        0.58      5.43 o
 -11   2   8       39.36       44.78      5.41 o
 -10   2   8        6.50        2.28      3.79 o
  -9   2   8       69.69       71.59      4.60 o
  -8   2   8        2.47       -1.26      2.58 o
  -7   2   8     2034.94     1942.43     19.44 o
  -6   2   8     1114.80      988.12     11.14 o
  -5   2   8      100.51       80.73      2.67 o
  -4   2   8      358.40      388.68      5.35 o
  -3   2   8     9035.58     9703.15     79.06 o
  -2   2   8        3.46        0.89      0.96 o
  -1   2   8       14.97       15.46      0.96 o
   0   2   8       59.41       54.71      1.72 o
   1   2   8     5375.07     5708.66     42.21 o
   2   2   8     2566.97     2842.71     25.05 o
   3   2   8        1.24        2.85      1.50 o
   4   2   8        0.49        1.56      1.59 o
   5   2   8      655.09      678.93     15.39 o
   6   2   8       31.82       39.27      2.93 o
   7   2   8       29.44       23.49      2.94 o
   8   2   8       16.44       19.14      3.37 o
   9   2   8       13.20        3.79      4.48 o
  10   2   8       60.32       78.29      7.82 o
  11   2   8        9.26        4.66     10.83 o
 -12   3   8        5.10        0.03      8.25 o
 -11   3   8       14.34       13.28      4.55 o
 -10   3   8        8.47        6.69      3.94 o
  -9   3   8        2.12        0.13      3.25 o
  -8   3   8       72.67       73.11      4.06 o
  -7   3   8       58.91       55.69      3.22 o
  -6   3   8        0.56        0.92      1.73 o
  -5   3   8       43.30       40.04      2.18 o
  -4   3   8       10.08       17.77      1.56 o
  -3   3   8        2.86        2.18      1.05 o
  -2   3   8       27.03       37.59      1.41 o
  -1   3   8    11445.36    12385.48     94.97 o
   0   3   8       26.94       36.16      1.84 o
   1   3   8      879.46      888.24      8.69 o
   2   3   8      158.98      182.73      3.48 o
   3   3   8       91.81      103.26      3.16 o
   4   3   8        1.34        0.70      1.56 o
   5   3   8      196.14      195.12      5.03 o
   6   3   8       49.39       44.94      3.29 o
   7   3   8        5.70        5.04      2.74 o
   8   3   8        0.54       -3.12      3.12 o
   9   3   8       23.99       39.53      5.55 o
  10   3   8       19.10       35.51      6.92 o
  11   3   8        0.70       -9.69     10.86 o
 -12   4   8       29.86       39.81      7.65 o
 -11   4   8        1.07       -3.10      4.30 o
 -10   4   8       25.52       13.95      4.11 o
  -9   4   8       46.13       31.20      4.19 o
  -8   4   8       91.08       77.44      4.67 o
  -7   4   8      167.12      182.73      4.89 o
  -6   4   8      267.62      225.81      4.66 o
  -5   4   8       46.59       52.96      2.35 o
  -4   4   8        0.17       -0.63      1.04 o
  -3   4   8      305.79      324.29      4.08 o
  -2   4   8     2159.89     2386.32     18.63 o
  -1   4   8      905.72      982.11      8.49 o
   0   4   8      180.03      191.08      2.73 o
   1   4   8       96.43       97.47      2.30 o
   2   4   8       38.54       43.16      2.42 o
   3   4   8      665.78      731.73      9.11 o
   4   4   8        8.02        7.72      1.81 o
   5   4   8       42.79       55.97      3.08 o
   6   4   8       66.77       64.19      4.13 o
   7   4   8      314.55      317.57      8.14 o
   8   4   8        5.79        6.93      3.53 o
   9   4   8        0.58        7.87      4.48 o
  10   4   8       25.42       26.78      6.63 o
  11   4   8        3.07       -0.53     11.97 o
 -12   5   8        2.07        5.04      5.66 o
 -11   5   8       11.58       20.29      4.85 o
 -10   5   8        3.38       11.42      4.06 o
  -9   5   8       40.99       47.34      4.49 o
  -8   5   8        0.61       -2.57      2.57 o
  -7   5   8        0.63        4.67      2.62 o
  -6   5   8       59.61       50.63      2.71 o
  -5   5   8       24.30       30.65      1.80 o
  -4   5   8      253.26      299.58      4.64 o
  -3   5   8      527.73      526.92      6.13 o
  -2   5   8      140.05      157.03      2.45 o
  -1   5   8       46.84       66.14      2.68 o
   0   5   8      137.10      104.05      1.96 o
   1   5   8     1345.30     1399.84     15.86 o
   2   5   8       46.38       55.83      3.48 o
   3   5   8      150.24      141.17      3.60 o
   4   5   8        0.05       -1.69      1.69 o
   5   5   8        1.04       -1.86      2.13 o
   6   5   8       21.73       22.12      3.86 o
   7   5   8       63.80       75.46      5.23 o
   8   5   8        3.05        4.45      3.88 o
   9   5   8        3.03       -2.32      4.22 o
  10   5   8        0.62       11.19      7.45 o
 -11   6   8       12.92        6.82      4.89 o
 -10   6   8        4.81       -0.69      4.84 o
  -9   6   8       13.89       17.80      3.81 o
  -8   6   8       11.59        3.73      2.81 o
  -7   6   8      130.49      130.34      4.66 o
  -6   6   8       15.03       19.63      2.39 o
  -5   6   8        3.14        4.58      1.69 o
  -4   6   8       67.34       64.69      2.28 o
  -3   6   8      203.99      196.05      3.14 o
  -2   6   8      179.96      233.97      3.83 o
  -1   6   8      834.80      924.77     10.61 o
   0   6   8     1054.97     1156.96     10.59 o
   1   6   8       10.68       15.34      1.40 o
   2   6   8      823.68      883.38     10.45 o
   3   6   8       84.18       74.44      3.08 o
   4   6   8      105.63      117.13      3.84 o
   5   6   8      186.76      173.33      6.27 o
   6   6   8       40.75       42.90      4.36 o
   7   6   8       11.81       12.58      3.84 o
   8   6   8       67.92       76.46      6.39 o
   9   6   8        7.42        2.88      4.92 o
  10   6   8       21.29       16.71      8.33 o
 -11   7   8       11.85       10.05      5.15 o
 -10   7   8       24.71       31.76      5.19 o
  -9   7   8        0.47       -2.30      3.56 o
  -8   7   8      116.00      104.59      4.69 o
  -7   7   8        7.47        6.65      3.28 o
  -6   7   8      563.99      549.42      8.05 o
  -5   7   8      254.91      242.67      4.55 o
  -4   7   8       13.34       10.61      1.41 o
  -3   7   8       18.38       17.39      1.87 o
  -2   7   8      739.34      725.58      9.64 o
  -1   7   8      902.15      960.30     11.84 o
   0   7   8      242.05      299.21      4.07 o
   1   7   8        0.70        1.17      1.14 o
   2   7   8       53.29       68.00      2.60 o
   3   7   8      992.29      892.27     11.84 o
   4   7   8       18.20       17.06      2.51 o
   5   7   8      739.29      705.50     12.76 o
   6   7   8        0.13       -2.20      4.15 o
   7   7   8       76.67       68.95      5.28 o
   8   7   8       20.92       20.28      4.57 o
   9   7   8        0.00        4.53      5.67 o
  10   7   8        0.19        0.16      7.65 o
 -11   8   8        1.89       12.31      5.35 o
 -10   8   8        3.62       -3.63      4.59 o
  -9   8   8       12.99       10.12      4.17 o
  -8   8   8       28.83       38.40      4.50 o
  -7   8   8       11.28       10.99      2.56 o
  -6   8   8       47.47       49.25      2.96 o
  -5   8   8       17.96        8.31      1.84 o
  -4   8   8      490.17      479.15      6.02 o
  -3   8   8       90.83       80.83      2.78 o
  -2   8   8       48.59       40.22      2.54 o
  -1   8   8       13.82       18.02      1.73 o
   0   8   8        1.67        5.00      1.09 o
   1   8   8       29.17       30.01      1.70 o
   2   8   8        9.35        7.70      1.67 o
   3   8   8      400.76      384.47      6.88 o
   4   8   8       22.03       12.25      2.98 o
   5   8   8       24.34       18.52      3.63 o
   6   8   8      260.23      227.13      7.71 o
   7   8   8       14.77        7.72      5.00 o
   8   8   8       18.32       38.21      6.03 o
   9   8   8       20.08       32.22      6.68 o
  10   8   8        8.02       11.83      8.10 o
 -11   9   8       10.12       11.45      5.33 o
 -10   9   8       32.60       41.20      6.62 o
  -9   9   8       26.63       28.93      4.31 o
  -8   9   8        1.81        1.45      2.98 o
  -7   9   8        9.66       10.53      2.60 o
  -6   9   8      116.67      114.45      3.92 o
  -5   9   8        3.14        0.20      1.70 o
  -4   9   8       53.60       61.87      2.30 o
  -3   9   8        5.09        5.35      1.43 o
  -2   9   8        3.09        1.64      2.15 o
  -1   9   8      315.53      272.51      5.10 o
   0   9   8      726.85      768.42      7.50 o
   1   9   8      557.82      592.66     10.11 o
   2   9   8       40.67       37.28      2.63 o
   3   9   8      593.78      536.50     10.91 o
   4   9   8       24.99       20.77      4.25 o
   5   9   8      162.63      148.10      6.17 o
   6   9   8       36.33       33.92      4.19 o
   7   9   8        4.61        1.62      4.35 o
   8   9   8       42.25       46.52      6.35 o
   9   9   8       42.34       49.18     10.13 o
  10   9   8        0.17        3.02      8.37 o
 -11  10   8        1.88        4.56      5.24 o
 -10  10   8        9.44       20.54      5.02 o
  -9  10   8       64.71       76.41      4.93 o
  -8  10   8       54.10       59.20      4.12 o
  -7  10   8       26.75       27.10      3.20 o
  -6  10   8      128.18      112.57      4.22 o
  -5  10   8     1222.56     1148.02     11.58 o
  -4  10   8        9.40       10.36      2.13 o
  -3  10   8       18.99       22.30      1.70 o
  -2  10   8       20.46       14.18      2.60 o
  -1  10   8      303.53      304.96      4.66 o
   0  10   8        1.25        0.27      0.95 o
   1  10   8       18.55       19.94      1.49 o
   2  10   8      247.77      225.89      5.38 o
   3  10   8        0.00       -0.90      2.76 o
   4  10   8       81.86       81.86      4.57 o
   5  10   8      145.85      147.48      6.18 o
   6  10   8       10.32       10.02      4.23 o
   7  10   8       18.71       13.13      4.88 o
   8  10   8       33.17       37.09      6.26 o
   9  10   8        9.68        5.21      5.91 o
  10  10   8       20.95       19.32      6.88 o
 -10  11   8        0.23        3.24      4.68 o
  -9  11   8        0.27        2.08      3.54 o
  -8  11   8        0.39       -3.96      3.96 o
  -7  11   8       16.20       17.05      2.91 o
  -6  11   8       40.55       34.27      3.00 o
  -5  11   8       58.74       55.95      2.96 o
  -4  11   8       23.32       31.78      3.83 o
  -3  11   8      227.61      230.82      6.42 o
  -2  11   8       53.63       44.90      4.37 o
  -1  11   8      198.22      197.68      5.39 o
   0  11   8      190.40      210.48      3.76 o
   1  11   8       51.10       55.38      3.60 o
   2  11   8       46.15       50.48      2.63 o
   3  11   8       26.62       31.08      3.28 o
   4  11   8        0.05        2.25      2.92 o
   5  11   8      179.25      193.01     12.57 o
   6  11   8       36.89       27.30      5.66 o
   7  11   8        1.71        1.46      4.69 o
   8  11   8        2.38        0.66      5.25 o
   9  11   8        1.61        4.92      9.47 o
 -10  12   8       12.45       20.59      7.04 o
  -9  12   8        5.57        7.61      3.82 o
  -8  12   8       12.14        8.63      3.20 o
  -7  12   8        3.82        1.11      2.59 o
  -6  12   8        2.73        0.13      2.23 o
  -5  12   8       31.77       27.44      2.46 o
  -4  12   8      919.06      885.85     13.86 o
  -3  12   8      352.52      372.37     13.30 o
  -2  12   8      524.27      493.32     12.03 o
  -1  12   8       49.04       49.06      3.68 o
   0  12   8       66.27       71.96      2.51 o
   1  12   8      122.89      123.92      3.12 o
   2  12   8      141.16      135.74      3.99 o
   3  12   8      639.79      649.83     11.36 o
   4  12   8      176.23      187.50      7.66 o
   5  12   8        2.11        2.73      3.97 o
   6  12   8       32.08       26.13      5.03 o
   7  12   8       18.58       20.41      5.88 o
   8  12   8       67.99       78.26      7.46 o
   9  12   8        0.54       -5.79      5.79 o
 -10  13   8        1.49        7.28      5.33 o
  -9  13   8       18.05       28.38      4.40 o
  -8  13   8        0.20        0.39      3.06 o
  -7  13   8        6.16       -0.45      2.65 o
  -6  13   8       70.47       64.74      3.45 o
  -5  13   8        5.87        6.67      2.00 o
  -4  13   8       45.41       41.61      4.99 o
  -3  13   8       29.37       37.45      6.60 o
  -2  13   8       29.64       27.33      4.37 o
  -1  13   8      186.61      185.14      5.10 o
   0  13   8      201.92      196.66      3.56 o
   1  13   8       25.37       24.85      2.18 o
   2  13   8      174.16      161.71      4.40 o
   3  13   8      420.09      406.22      8.74 o
   4  13   8       15.11       13.50      3.43 o
   5  13   8        0.14        0.00      4.02 o
   6  13   8       80.89       87.98      6.85 o
   7  13   8       16.72       20.81      5.62 o
   8  13   8        0.63       -0.72      5.21 o
   9  13   8        0.01       -4.80      5.38 o
 -10  14   8        9.97       20.29      8.22 o
  -9  14   8      157.14      160.77      6.98 o
  -8  14   8       31.43       41.82      4.22 o
  -7  14   8        1.01        2.94      2.78 o
  -6  14   8        1.50        4.76      2.88 o
  -5  14   8       59.78       63.46      3.63 o
  -4  14   8       99.93       98.93      8.84 o
  -3  14   8       82.48       81.96      5.92 o
  -2  14   8      459.25      469.14     20.64 o
  -1  14   8        7.94        2.95      4.29 o
   0  14   8       21.68       31.28      2.33 o
   1  14   8       79.89       73.47      3.21 o
   2  14   8       25.08       20.12      2.71 o
   3  14   8       13.86        6.22      2.89 o
   4  14   8      108.40      119.67      5.57 o
   5  14   8      151.18      146.68      6.62 o
   6  14   8       28.15       30.14      5.38 o
   7  14   8       37.88       35.56      6.06 o
   8  14   8        4.91       -6.32      6.94 o
  -9  15   8        1.28        5.37      5.56 o
  -8  15   8        8.99       10.45      4.55 o
  -7  15   8      143.59      166.55      6.66 o
  -6  15   8        7.24        8.42      5.17 o
  -5  15   8        6.24        4.38      2.54 o
  -4  15   8        7.74       15.99      4.65 o
  -3  15   8       38.97       35.60      5.20 o
  -2  15   8        0.81        1.37      3.89 o
  -1  15   8      113.28      120.49      4.88 o
   0  15   8       13.01       13.70      2.48 o
   1  15   8      147.03      157.88      5.35 o
   2  15   8      144.73      143.06      5.68 o
   3  15   8       32.19       32.50      4.27 o
   4  15   8       23.96       32.82      4.89 o
   5  15   8      118.18      116.25      7.32 o
   6  15   8       10.24       11.84      4.95 o
   7  15   8       19.12       28.71      6.13 o
   8  15   8        5.58       -5.69      6.34 o
  -9  16   8        3.42        6.93      5.57 o
  -8  16   8        1.16        9.00      5.09 o
  -7  16   8        0.01       -0.97      3.73 o
  -6  16   8       13.06       17.21      3.84 o
  -5  16   8       12.07       11.27      2.98 o
  -4  16   8        3.92        1.17      5.68 o
  -3  16   8       11.21       11.12      6.16 o
  -2  16   8       24.01       28.07      6.69 o
  -1  16   8        0.43       -0.27      2.50 o
   0  16   8      139.06      153.70      4.91 o
   1  16   8        1.42       -2.45      2.53 o
   2  16   8       76.00       84.24      5.19 o
   3  16   8       43.78       48.17      6.85 o
   4  16   8       78.24       88.25      8.66 o
   5  16   8       37.84       41.79      5.55 o
   6  16   8        7.26        4.23      5.75 o
   7  16   8        1.33        0.46      8.78 o
   8  16   8       10.77       23.00     11.44 o
  -8  17   8        0.39       -0.73      4.87 o
  -7  17   8        3.15       -0.47      5.74 o
  -6  17   8        9.33       12.32      3.70 o
  -5  17   8        1.93        1.75      2.97 o
  -4  17   8        0.77        5.91      9.84 o
  -3  17   8      135.24      107.91      9.31 o
  -2  17   8        7.94        1.97     15.97 o
  -1  17   8      168.64      151.95     10.07 o
   0  17   8       21.87       25.39      2.95 o
   1  17   8        3.32       -2.77      2.77 o
   2  17   8        1.56        5.03      3.08 o
   3  17   8      102.84      117.12      6.47 o
   4  17   8       24.44       27.60      4.85 o
   5  17   8       48.09       54.88      6.08 o
   6  17   8        0.81        4.90      5.12 o
   7  17   8       30.23       23.95      6.32 o
  -8  18   8        0.17        2.91      4.95 o
  -7  18   8        1.80       -4.39      4.39 o
  -6  18   8        0.01        3.64      4.20 o
  -5  18   8       23.55       29.00      3.70 o
  -4  18   8       96.94      108.90     15.53 o
  -3  18   8        0.07       -5.23      7.76 o
  -2  18   8       37.15       32.68      7.06 o
  -1  18   8        1.41        1.67      3.38 o
   0  18   8        7.41        3.30      2.63 o
   1  18   8       15.89       11.69      3.09 o
   2  18   8       12.57        9.19      3.44 o
   3  18   8       10.64       19.46      4.27 o
   4  18   8       29.69       26.17      4.95 o
   5  18   8        6.04       21.97      6.49 o
   6  18   8       37.78       39.14      6.32 o
  -7  19   8       27.01       37.19      5.51 o
  -6  19   8        0.18       -3.63      4.94 o
  -5  19   8        8.21        0.68      3.31 o
  -4  19   8       63.92       86.77      9.76 o
  -3  19   8        0.02        6.80      8.35 o
  -2  19   8      104.09      107.02     13.84 o
  -1  19   8       71.99       75.46      5.04 o
   0  19   8       30.59       29.96      4.47 o
   1  19   8        2.89        1.71      3.06 o
   2  19   8       20.86       22.76      4.15 o
   3  19   8       60.84       75.15      7.42 o
   4  19   8        9.59       14.35      6.55 o
   5  19   8       70.94       81.57      7.11 o
   6  19   8        3.17        9.05      6.89 o
  -6  20   8       12.08       12.66      4.23 o
  -5  20   8       22.47       21.83      4.62 o
  -4  20   8       61.76       74.47      7.59 o
  -3  20   8      110.68      131.93     14.25 o
  -2  20   8       18.32       19.12      3.98 o
  -1  20   8       29.18       40.10      4.57 o
   0  20   8        7.82        7.79      4.09 o
   1  20   8       81.26       72.95      6.10 o
   2  20   8        3.25        3.34      3.80 o
   3  20   8       50.06       42.29      5.34 o
   4  20   8        3.83        4.97      4.60 o
   5  20   8       19.71       12.15      5.43 o
  -5  21   8       38.17       43.16      8.62 o
  -4  21   8        9.11        9.81      6.92 o
  -3  21   8       29.09       27.00      9.52 o
  -2  21   8       45.26       38.44      4.57 o
  -1  21   8        0.29       -2.09      4.47 o
   0  21   8       44.53       50.26      5.48 o
   1  21   8       57.49       53.35      5.85 o
   2  21   8       12.68       13.29      5.42 o
   3  21   8       29.20       36.75      5.27 o
   4  21   8       51.44       53.88      6.35 o
  -4  22   8       34.01       27.54      4.34 o
  -3  22   8       14.02       13.33      4.48 o
  -2  22   8        9.86       19.53      4.79 o
  -1  22   8        9.84        5.22      4.83 o
   0  22   8        0.33        3.55      4.32 o
   1  22   8       10.20       18.29      5.73 o
   2  22   8        9.98       15.20      9.14 o
   3  22   8       14.28       13.37      4.90 o
  -2  23   8        4.13        0.68      9.19 o
  -1  23   8       11.01       11.99      5.49 o
   0  23   8        0.22        3.41      8.09 o
   1  23   8       32.85       30.84     15.70 o
 -12   1   9       40.86       50.64      6.78 o
 -11   1   9        1.09       -3.61      4.56 o
 -10   1   9       27.26       25.19      4.47 o
  -9   1   9        4.20        5.79      2.92 o
  -8   1   9      124.06      126.47      4.95 o
  -7   1   9      341.99      339.86      6.96 o
  -6   1   9       22.13       20.10      2.11 o
  -5   1   9       84.54       82.46      2.79 o
  -4   1   9      161.12      197.72      3.53 o
  -3   1   9      507.35      510.97      6.32 o
  -2   1   9     4356.99     4569.47     38.70 o
  -1   1   9       63.06       60.44      1.85 o
   0   1   9      170.41      192.07      2.73 o
   1   1   9     1873.15     1973.87     16.00 o
   2   1   9       18.89       18.35      1.49 o
   3   1   9       54.60       59.81      2.65 o
   4   1   9       63.51       52.85      2.82 o
   5   1   9     2325.11     2267.15     26.25 o
   6   1   9        0.96        2.55      2.50 o
   7   1   9        0.00       -2.58      2.58 o
   8   1   9        7.69       10.89      3.77 o
   9   1   9       89.43      102.04      8.72 o
  10   1   9        4.77        1.79      7.28 o
 -12   2   9        1.02       11.82      5.73 o
 -11   2   9        2.08       -4.50      4.50 o
 -10   2   9       10.64       16.93      4.24 o
  -9   2   9       33.07       34.31      4.27 o
  -8   2   9       33.74       35.46      3.29 o
  -7   2   9       82.85       85.01      4.00 o
  -6   2   9        0.92       -1.73      1.73 o
  -5   2   9       30.92       33.95      2.10 o
  -4   2   9       13.46       11.12      1.52 o
  -3   2   9        5.96        9.70      1.29 o
  -2   2   9        5.95        8.04      1.27 o
  -1   2   9        0.45        2.30      0.90 o
   0   2   9      706.88      750.54      7.11 o
   1   2   9       24.63       23.98      1.63 o
   2   2   9       26.24       22.73      1.57 o
   3   2   9      116.89      121.09      3.48 o
   4   2   9       18.95       14.92      2.07 o
   5   2   9      280.93      283.89      6.06 o
   6   2   9      328.12      336.02      8.05 o
   7   2   9        0.19       -0.65      2.99 o
   8   2   9        9.58        6.34      4.07 o
   9   2   9        2.21        5.65      5.23 o
  10   2   9        1.09        1.12      5.76 o
 -12   3   9       14.19       13.99      6.49 o
 -11   3   9        6.11        8.54      4.40 o
 -10   3   9       16.19       17.78      4.22 o
  -9   3   9       74.68       90.07      5.31 o
  -8   3   9      192.82      189.00      5.75 o
  -7   3   9      120.32      118.96      4.41 o
  -6   3   9        0.03       -1.31      1.72 o
  -5   3   9      729.86      751.40      8.83 o
  -4   3   9       55.31       52.45      2.16 o
  -3   3   9      125.86      124.04      2.70 o
  -2   3   9       22.80       26.47      1.41 o
  -1   3   9       78.98       81.73      2.11 o
   0   3   9      529.02      580.83      6.30 o
   1   3   9     1190.62     1254.94     11.70 o
   2   3   9      265.19      268.04      5.90 o
   3   3   9       10.56        7.72      1.60 o
   4   3   9       32.77       36.26      2.45 o
   5   3   9      456.35      477.32      7.98 o
   6   3   9        0.11       -1.18      2.33 o
   7   3   9        7.81       13.70      3.87 o
   8   3   9       30.57       27.16      4.63 o
   9   3   9        0.42       -0.64      5.21 o
  10   3   9       13.95       38.19      7.47 o
 -12   4   9        7.44       20.60      6.98 o
 -11   4   9       45.51       61.56      5.91 o
 -10   4   9        1.52       -3.47      3.58 o
  -9   4   9       79.99       92.46      5.22 o
  -8   4   9        3.99       -1.84      3.02 o
  -7   4   9      348.26      320.02      6.13 o
  -6   4   9       86.21       81.71      3.06 o
  -5   4   9      321.95      320.87      4.93 o
  -4   4   9        4.14        8.91      1.34 o
  -3   4   9        1.73        2.96      1.05 o
  -2   4   9       13.70       26.15      1.30 o
  -1   4   9     7827.00     8691.79     66.32 o
   0   4   9        2.99        0.12      1.15 o
   1   4   9     1001.52      989.68      9.70 o
   2   4   9      189.15      210.47      4.67 o
   3   4   9       58.26       77.93      2.88 o
   4   4   9       31.86       35.30      2.48 o
   5   4   9        4.92        3.53      2.31 o
   6   4   9       41.69       39.16      3.65 o
   7   4   9       42.77       42.58      4.72 o
   8   4   9      150.24      149.39     10.47 o
   9   4   9        1.84       15.23      5.78 o
  10   4   9        1.89        1.45      9.56 o
 -12   5   9        7.29        9.25      5.68 o
 -11   5   9       21.09       42.18      5.36 o
 -10   5   9       13.81       10.84      4.09 o
  -9   5   9        9.88        8.20      3.64 o
  -8   5   9       34.24       44.90      4.90 o
  -7   5   9      150.60      141.75      7.42 o
  -6   5   9      361.79      365.30      5.71 o
  -5   5   9        5.39        5.63      1.42 o
  -4   5   9      587.27      613.98      7.39 o
  -3   5   9      515.25      441.93      5.00 o
  -2   5   9       41.28       39.44      1.36 o
  -1   5   9       24.67       30.91      1.67 o
   0   5   9      302.75      340.42      4.13 o
   1   5   9       55.95       42.29      1.82 o
   2   5   9      163.29      181.37      4.34 o
   3   5   9       22.15       21.28      2.07 o
   4   5   9       26.57       25.19      2.34 o
   5   5   9     1317.92     1263.16     16.67 o
   6   5   9      502.77      500.78     11.07 o
   7   5   9       40.43       34.61      4.54 o
   8   5   9        2.97        2.78      3.97 o
   9   5   9       79.02       82.00      7.34 o
  10   5   9       12.98       25.41      8.34 o
 -11   6   9        6.27       16.43      5.33 o
 -10   6   9        3.97        1.36      3.86 o
  -9   6   9        4.53        6.42      3.69 o
  -8   6   9       10.90       10.18      2.97 o
  -7   6   9       16.23       10.61      2.68 o
  -6   6   9      136.03      137.40      4.12 o
  -5   6   9      848.50      856.42     11.15 o
  -4   6   9       52.17       57.13      2.61 o
  -3   6   9      102.88       94.65      2.63 o
  -2   6   9        3.03        2.57      1.42 o
  -1   6   9      302.41      311.91      4.17 o
   0   6   9        0.59       -0.49      1.00 o
   1   6   9       11.11        9.33      1.19 o
   2   6   9      138.50      144.20      3.74 o
   3   6   9      627.68      648.21      9.61 o
   4   6   9     1149.44     1090.42     14.50 o
   5   6   9       13.13        7.72      4.41 o
   6   6   9       16.84       20.91      3.92 o
   7   6   9       39.89       37.82      4.59 o
   8   6   9       14.88       18.81      4.64 o
   9   6   9        2.52       -1.28      4.43 o
  10   6   9        0.84       -5.40      7.09 o
 -11   7   9        0.03       -4.63      4.63 o
 -10   7   9        0.53       -2.03      4.38 o
  -9   7   9       12.91       22.03      4.00 o
  -8   7   9        0.62       -3.22      3.22 o
  -7   7   9        0.40       -1.91      2.90 o
  -6   7   9        9.11        8.10      2.30 o
  -5   7   9     1878.38     1829.30     16.79 o
  -4   7   9      570.96      516.47      6.50 o
  -3   7   9       94.36       93.81      2.20 o
  -2   7   9      100.29      118.85      4.38 o
  -1   7   9        0.24        0.46      1.92 o
   0   7   9      184.05      203.19      3.60 o
   1   7   9      450.66      512.30      9.11 o
   2   7   9        4.21        7.32      1.74 o
   3   7   9      570.98      579.74      9.07 o
   4   7   9      340.94      332.63      6.99 o
   5   7   9      156.31      157.78      6.29 o
   6   7   9       23.93       23.54      3.97 o
   7   7   9       52.41       59.84      5.07 o
   8   7   9        8.34       10.02      4.46 o
   9   7   9        0.24        6.71      5.71 o
  10   7   9        4.63       -0.84      7.44 o
 -11   8   9        0.16        2.38      5.09 o
 -10   8   9        6.12        4.14      4.28 o
  -9   8   9       56.64       67.40      5.17 o
  -8   8   9        3.12        0.80      2.82 o
  -7   8   9        5.63        2.24      2.36 o
  -6   8   9        0.78        0.63      2.13 o
  -5   8   9     1423.78     1389.06     14.27 o
  -4   8   9       39.19       43.72      3.14 o
  -3   8   9      156.97      150.00      3.50 o
  -2   8   9      161.92      186.79      6.08 o
  -1   8   9       84.41      109.47      3.45 o
   0   8   9      180.60      193.86      3.39 o
   1   8   9      634.17      649.54      7.68 o
   2   8   9      174.35      172.15      4.16 o
   3   8   9       26.58       27.14      3.24 o
   4   8   9      463.98      414.95      9.12 o
   5   8   9      237.56      194.46      7.34 o
   6   8   9       28.67       26.35      4.04 o
   7   8   9        3.78        2.35      3.72 o
   8   8   9        5.58        8.18      5.17 o
   9   8   9        1.78       -1.96      5.30 o
  10   8   9        0.11        7.94      7.57 o
 -11   9   9        2.73       -3.28      5.03 o
 -10   9   9       57.22       51.67      5.77 o
  -9   9   9        0.18       -2.16      3.85 o
  -8   9   9        4.01        3.31      3.03 o
  -7   9   9       19.92       18.05      2.93 o
  -6   9   9       70.77       61.15      3.17 o
  -5   9   9      152.41      140.81      4.94 o
  -4   9   9      181.90      179.92      3.19 o
  -3   9   9     1299.45     1199.57     13.28 o
  -2   9   9       57.26       76.50      3.36 o
  -1   9   9      829.06      869.72     11.44 o
   0   9   9       50.92       54.14      2.02 o
   1   9   9      424.67      449.12      5.49 o
   2   9   9      243.47      265.03      5.24 o
   3   9   9      496.89      501.76      9.63 o
   4   9   9       28.27       33.78      6.35 o
   5   9   9        1.35        0.22      3.19 o
   6   9   9        6.39        6.39      3.56 o
   7   9   9        0.98       -1.00      4.19 o
   8   9   9        2.56        1.83      4.90 o
   9   9   9        3.99       -2.87      5.46 o
  10   9   9        9.13        5.93      7.81 o
 -11  10   9        3.72       11.25      5.47 o
 -10  10   9       11.82       12.19      4.79 o
  -9  10   9        6.01       -3.51      3.51 o
  -8  10   9       77.03       79.24      4.63 o
  -7  10   9        3.53       -1.05      2.59 o
  -6  10   9       20.47       13.26      2.43 o
  -5  10   9       94.28       91.36      3.56 o
  -4  10   9      420.63      391.83      6.79 o
  -3  10   9      587.25      567.73      8.67 o
  -2  10   9      166.33      150.90      3.88 o
  -1  10   9      306.92      329.55      6.58 o
   0  10   9      595.66      641.49      7.50 o
   1  10   9        0.00       -0.96      1.18 o
   2  10   9       56.46       67.93      3.42 o
   3  10   9       35.67       30.44      3.39 o
   4  10   9      830.80      756.87     13.24 o
   5  10   9      194.45      201.79      7.21 o
   6  10   9       49.96       40.82      4.60 o
   7  10   9       23.12       26.32      5.41 o
   8  10   9       57.64       68.11      8.12 o
   9  10   9        2.77        9.32      6.09 o
 -10  11   9        0.06        0.52      4.51 o
  -9  11   9        3.22       -2.17      3.87 o
  -8  11   9       26.77       32.57      4.14 o
  -7  11   9        3.69       -2.55      2.55 o
  -6  11   9       19.67       11.45      2.56 o
  -5  11   9       11.09       10.67      2.33 o
  -4  11   9      901.19      850.40     14.77 o
  -3  11   9       15.68       19.63      4.69 o
  -2  11   9     1143.25     1083.61     19.63 o
  -1  11   9      864.09      780.89     10.24 o
   0  11   9       90.30       96.49      2.81 o
   1  11   9      104.30      100.59      2.58 o
   2  11   9      192.75      186.12      4.51 o
   3  11   9      373.30      382.46      8.46 o
   4  11   9       86.93       90.95      4.91 o
   5  11   9       89.62       99.63      5.47 o
   6  11   9       71.24       74.69      7.57 o
   7  11   9      259.40      270.81     10.78 o
   8  11   9       25.40       24.95      8.70 o
   9  11   9       27.15       41.05      7.04 o
 -10  12   9        5.49       -1.71      6.08 o
  -9  12   9        6.84        6.75      3.77 o
  -8  12   9       50.53       63.68      4.31 o
  -7  12   9        4.29        1.81      2.64 o
  -6  12   9       25.86       26.72      2.83 o
  -5  12   9      104.58       90.63      3.78 o
  -4  12   9      690.40      692.10     11.64 o
  -3  12   9     1394.46     1313.64     23.36 o
  -2  12   9        6.08        5.06      4.98 o
  -1  12   9       88.05       69.95      3.46 o
   0  12   9      979.30      932.61     13.02 o
   1  12   9       98.39       82.70      3.14 o
   2  12   9       19.29       22.71      2.37 o
   3  12   9      135.82      144.54      5.68 o
   4  12   9      105.56      100.02      6.07 o
   5  12   9      160.78      139.93      7.32 o
   6  12   9       68.87       66.00      6.61 o
   7  12   9        3.62        9.32      5.04 o
   8  12   9       21.24       22.95      8.49 o
   9  12   9        0.13       -5.94      5.94 o
 -10  13   9        3.58        5.40      4.67 o
  -9  13   9        4.81        6.43      3.81 o
  -8  13   9        0.42       -3.25      3.25 o
  -7  13   9      126.74      133.58      5.10 o
  -6  13   9        5.99        1.91      2.31 o
  -5  13   9       60.61       72.21      4.55 o
  -4  13   9      221.70      194.23     11.93 o
  -3  13   9      322.89      310.95     10.10 o
  -2  13   9      524.79      517.16     12.71 o
  -1  13   9      362.86      386.13      7.70 o
   0  13   9       16.24       15.04      1.87 o
   1  13   9        1.92        0.28      1.61 o
   2  13   9       83.53       80.58      3.40 o
   3  13   9      144.10      148.45      5.57 o
   4  13   9        2.48        4.02      3.86 o
   5  13   9      127.11      114.81      8.94 o
   6  13   9        2.40       -3.65      4.30 o
   7  13   9        6.03        6.88      8.35 o
   8  13   9       18.02       20.71      6.51 o
  -9  14   9        8.63        5.66      3.97 o
  -8  14   9       32.36       32.68      4.14 o
  -7  14   9        4.01        2.34      2.83 o
  -6  14   9        0.11       -0.98      2.24 o
  -5  14   9      132.88      131.92      5.15 o
  -4  14   9       33.94       40.15      5.24 o
  -3  14   9      189.79      191.69      8.42 o
  -2  14   9      161.83      182.55     12.49 o
  -1  14   9        0.03        0.09      2.07 o
   0  14   9      312.43      313.21      6.15 o
   1  14   9      222.32      208.38      8.67 o
   2  14   9      195.95      189.30      6.23 o
   3  14   9       59.51       58.51      5.52 o
   4  14   9       38.05       35.38      4.89 o
   5  14   9      163.66      152.59      8.50 o
   6  14   9       45.76       47.63      6.05 o
   7  14   9        8.93       12.10      5.32 o
   8  14   9        9.04       12.68      6.17 o
  -9  15   9       23.10       20.00      6.01 o
  -8  15   9       11.45       20.59      5.16 o
  -7  15   9       17.98       16.23      3.81 o
  -6  15   9       16.24       13.73      3.38 o
  -5  15   9        1.48       -3.44      3.44 o
  -4  15   9       79.40       80.40      7.68 o
  -3  15   9      368.02      366.13     11.39 o
  -2  15   9        1.83        8.18      4.05 o
  -1  15   9       19.24       11.19      2.67 o
   0  15   9      132.51      132.57      4.60 o
   1  15   9      232.71      227.60      6.44 o
   2  15   9      123.06      124.30      5.40 o
   3  15   9        1.42        1.85      3.51 o
   4  15   9      113.38      126.43      6.98 o
   5  15   9       58.79       62.39      6.12 o
   6  15   9      147.57      168.11     11.39 o
   7  15   9        3.32        3.49      5.25 o
   8  15   9       14.55       11.07      5.98 o
  -9  16   9       31.88       34.62      6.48 o
  -8  16   9       42.37       41.24      5.96 o
  -7  16   9        1.30        3.96      4.15 o
  -6  16   9       20.29       21.76      5.39 o
  -5  16   9      135.82      163.21      9.02 o
  -4  16   9       41.83       34.58      6.94 o
  -3  16   9       40.79       39.42      7.06 o
  -2  16   9      267.38      255.64     27.79 o
  -1  16   9      286.08      288.31     12.85 o
   0  16   9       38.30       35.82      3.13 o
   1  16   9       23.93       25.49      3.22 o
   2  16   9       17.97       15.25      3.33 o
   3  16   9       30.47       35.19      4.65 o
   4  16   9       98.56      101.49      6.65 o
   5  16   9       77.37       71.60      6.52 o
   6  16   9       11.61       18.46      5.52 o
   7  16   9        3.65        6.94      5.60 o
  -8  17   9        0.31        6.43      5.14 o
  -7  17   9       28.86       35.19      7.50 o
  -6  17   9       25.10       43.74      5.15 o
  -5  17   9       30.57       37.90      3.63 o
  -4  17   9       80.32       92.59      9.42 o
  -3  17   9      308.00      291.82     14.86 o
  -2  17   9        0.95       -0.23      5.49 o
  -1  17   9       57.91       62.29      4.36 o
   0  17   9       52.49       56.40      3.63 o
   1  17   9        0.16        0.91      2.67 o
   2  17   9        0.01       -0.03      2.99 o
   3  17   9        1.73        2.81      3.91 o
   4  17   9        0.00       -2.30      4.15 o
   5  17   9       66.70       69.05      6.65 o
   6  17   9        0.00       -4.74      4.74 o
   7  17   9        4.18       10.07      5.83 o
  -8  18   9       17.77       26.97     13.19 o
  -7  18   9        1.16       -4.08      5.01 o
  -6  18   9        9.43       16.93      4.04 o
  -5  18   9       10.95        2.85      7.07 o
  -4  18   9       12.94       12.74      6.76 o
  -3  18   9       41.65       45.89      8.44 o
  -2  18   9       50.65       51.48     17.25 o
  -1  18   9       61.13       71.06      4.91 o
   0  18   9        1.65       -3.36      3.36 o
   1  18   9       57.25       46.38      4.41 o
   2  18   9       20.58       12.18      3.82 o
   3  18   9        0.70        2.28      3.88 o
   4  18   9       63.69       74.81      6.46 o
   5  18   9        0.68       -0.85      7.58 o
   6  18   9        6.01        0.24      6.24 o
  -7  19   9       12.75       12.20      4.66 o
  -6  19   9        1.06        3.34      3.83 o
  -5  19   9        0.11       13.60      6.63 o
  -4  19   9        5.89        3.23      7.44 o
  -3  19   9        0.26        1.48      6.72 o
  -2  19   9       39.10       41.46      8.08 o
  -1  19   9        9.17       11.39      4.30 o
   0  19   9       96.86      100.32      6.20 o
   1  19   9       39.53       48.18      4.15 o
   2  19   9       83.33       74.86      5.58 o
   3  19   9        8.64        4.34      4.54 o
   4  19   9        1.08       -1.61      4.50 o
   5  19   9       36.11       34.27      6.13 o
   6  19   9        0.31        3.04      9.34 o
  -6  20   9        4.64       11.46      3.99 o
  -5  20   9       30.27       34.01      8.21 o
  -4  20   9       12.08       24.29     10.92 o
  -3  20   9        0.67       -1.02      6.86 o
  -2  20   9       16.13        8.21      7.15 o
  -1  20   9       30.19       28.07      4.46 o
   0  20   9        8.97        5.21      4.12 o
   1  20   9        7.23        8.57      4.53 o
   2  20   9       13.52        6.60      4.08 o
   3  20   9       13.64       16.16      4.81 o
   4  20   9       24.64       20.83      5.29 o
   5  20   9        1.27        6.99      5.27 o
  -5  21   9        1.04       -0.25      8.52 o
  -4  21   9        0.26       21.48      7.47 o
  -3  21   9       11.79       12.67      9.98 o
  -2  21   9       32.16       41.96      6.26 o
  -1  21   9       27.32       34.83      4.96 o
   0  21   9        3.31        5.77      4.31 o
   1  21   9        2.97       -1.47      4.34 o
   2  21   9       42.92       41.04      6.79 o
   3  21   9        0.29        0.65      4.38 o
   4  21   9        0.68        4.90      5.13 o
  -4  22   9       23.13       13.35      7.55 o
  -3  22   9        1.84        5.25     10.04 o
  -2  22   9        0.98       -1.68      4.10 o
  -1  22   9       11.22        9.59      5.34 o
   0  22   9        9.31       12.18      5.13 o
   1  22   9        1.04       -2.48      4.96 o
   2  22   9        1.18       -3.04      5.34 o
  -1  23   9        0.15       -4.32      4.32 o
   0  23   9       13.24        6.18      5.08 o
 -12   0  10        7.88       14.92     15.21 o
 -11   0  10        6.24       -4.88      6.63 o
 -10   0  10       78.06       62.79      8.16 o
  -9   0  10       64.82       59.83      8.32 o
  -8   0  10      258.90      268.13      9.43 o
  -7   0  10       45.55       32.24      4.48 o
  -6   0  10       27.99       39.11      3.91 o
  -5   0  10     1388.26     1321.30     60.37 o
  -4   0  10       43.80       51.22      2.57 o
  -3   0  10     1325.24     1354.84     17.48 o
  -2   0  10      210.77      191.17      4.45 o
  -1   0  10        2.89        0.39      1.17 o
   0   0  10     2007.78     2104.28     22.74 o
   1   0  10     1428.42     1696.28     21.22 o
   2   0  10     1380.63     1633.62     21.68 o
   3   0  10      510.22      488.50     14.51 o
   4   0  10      961.54      943.86     16.87 o
   5   0  10     1046.32      963.93     17.83 o
   6   0  10      659.35      600.89     13.82 o
   7   0  10      178.58      206.65     11.76 o
   8   0  10       35.57       50.52      7.59 o
   9   0  10       65.94       85.29     14.01 o
  10   0  10       55.12       70.64     13.95 o
 -12   1  10        0.25        6.59      5.66 o
 -11   1  10        3.02        0.55      4.81 o
 -10   1  10        0.74        0.48      3.64 o
  -9   1  10       22.38       19.79      3.38 o
  -8   1  10        7.61       13.23      2.93 o
  -7   1  10      201.00      202.82      5.59 o
  -6   1  10        9.81       11.81      1.94 o
  -5   1  10      402.57      417.67      6.14 o
  -4   1  10       20.84       20.72      1.60 o
  -3   1  10        9.91       18.18      1.57 o
  -2   1  10     1312.50     1398.08     12.72 o
  -1   1  10     1006.42     1124.86      9.94 o
   0   1  10      164.73      204.40      3.08 o
   1   1  10      924.03      958.26      8.95 o
   2   1  10       56.82       45.86      2.00 o
   3   1  10       42.06       32.05      2.23 o
   4   1  10      334.64      307.79      8.58 o
   5   1  10      792.24      779.11     12.47 o
   6   1  10       22.05       21.29      3.02 o
   7   1  10        0.02        2.28      2.77 o
   8   1  10       24.22       27.21      5.73 o
   9   1  10       71.65       97.98      8.12 o
  10   1  10       26.19       30.27      8.95 o
 -12   2  10        0.42        2.65      5.46 o
 -11   2  10       33.64       27.59      5.75 o
 -10   2  10        1.95        5.21      3.86 o
  -9   2  10       28.73       40.31      6.84 o
  -8   2  10       44.57       49.23      3.61 o
  -7   2  10      914.21      874.31     11.92 o
  -6   2  10        5.67        5.73      1.90 o
  -5   2  10        2.10        0.86      1.57 o
  -4   2  10      740.14      792.84      8.99 o
  -3   2  10      663.04      722.07      8.23 o
  -2   2  10      151.88      144.53      2.89 o
  -1   2  10     1667.02     1708.33     14.16 o
   0   2  10      205.34      225.28      4.38 o
   1   2  10     1468.49     1412.75     12.21 o
   2   2  10        2.51        1.06      1.31 o
   3   2  10      305.81      351.76      7.86 o
   4   2  10      115.02      109.76      3.77 o
   5   2  10       24.48       27.03      2.90 o
   6   2  10        0.28       -0.45      2.47 o
   7   2  10      173.12      165.36      6.86 o
   8   2  10       73.48       76.28      5.87 o
   9   2  10       89.81      118.26      8.73 o
  10   2  10       14.79       24.53     12.08 o
 -12   3  10        7.58        0.67      5.57 o
 -11   3  10        3.49        1.48      4.32 o
 -10   3  10        0.19       -3.67      3.67 o
  -9   3  10       99.87      100.60      5.50 o
  -8   3  10        0.71        2.99      3.19 o
  -7   3  10      636.72      674.36     10.06 o
  -6   3  10        2.15       -1.24      1.75 o
  -5   3  10      245.92      243.76      4.38 o
  -4   3  10      951.24      987.33     10.58 o
  -3   3  10      404.08      448.79      5.11 o
  -2   3  10        0.04        0.30      0.99 o
  -1   3  10     2990.06     3211.08     29.29 o
   0   3  10      799.04      837.82      8.51 o
   1   3  10      188.45      223.50      3.75 o
   2   3  10      217.59      252.88      4.34 o
   3   3  10        3.86        7.02      1.71 o
   4   3  10        0.73       -0.98      1.83 o
   5   3  10       54.98       52.77      3.36 o
   6   3  10       38.79       32.66      3.37 o
   7   3  10       26.14       31.13      4.45 o
   8   3  10       16.11       23.70      4.88 o
   9   3  10       10.60       11.30      5.70 o
  10   3  10        0.59        2.55      6.13 o
 -12   4  10       14.35       26.42      6.40 o
 -11   4  10        0.83       -4.07      4.07 o
 -10   4  10        4.54        1.54      4.33 o
  -9   4  10       17.30       14.27      3.81 o
  -8   4  10      192.36      182.18      6.49 o
  -7   4  10       66.49       54.58      3.56 o
  -6   4  10      219.34      213.50      5.04 o
  -5   4  10       18.57       18.47      1.88 o
  -4   4  10      793.99      823.91      8.54 o
  -3   4  10       97.47      137.04      2.61 o
  -2   4  10      122.33      161.32      2.78 o
  -1   4  10      292.82      299.14      5.33 o
   0   4  10     3774.77     4079.02     33.04 o
   1   4  10      339.05      380.64      5.39 o
   2   4  10        0.43        1.67      1.14 o
   3   4  10        0.10        1.63      1.56 o
   4   4  10       65.98       73.42      3.23 o
   5   4  10      315.36      304.60      6.56 o
   6   4  10      102.47       82.67      8.52 o
   7   4  10       20.46       27.26      4.42 o
   8   4  10       25.66       40.02      5.17 o
   9   4  10        8.50        8.34      5.71 o
  10   4  10       11.48       11.02      6.45 o
 -11   5  10        0.00       -4.29      4.29 o
 -10   5  10        9.25        6.51      4.04 o
  -9   5  10       17.64       20.53      3.99 o
  -8   5  10      222.87      216.48      8.84 o
  -7   5  10       65.08       53.60      3.33 o
  -6   5  10        6.72       -0.01      2.01 o
  -5   5  10      147.47      148.10      3.51 o
  -4   5  10      110.98       83.06      3.23 o
  -3   5  10       80.28       95.72      2.54 o
  -2   5  10        0.54        0.47      0.76 o
  -1   5  10      548.80      727.63      7.99 o
   0   5  10      191.98      225.68      4.75 o
   1   5  10      350.41      384.82      5.45 o
   2   5  10      138.95      143.34      4.08 o
   3   5  10      266.64      262.87      5.80 o
   4   5  10       88.75       70.87      3.22 o
   5   5  10      245.54      231.98      6.52 o
   6   5  10        5.04        2.28      3.41 o
   7   5  10      114.15      133.32      9.27 o
   8   5  10        7.77        3.75      4.23 o
   9   5  10        0.77        5.11      4.96 o
  10   5  10        4.16       -4.71     14.48 o
 -11   6  10        0.48       -3.55      4.69 o
 -10   6  10        3.45        2.70      3.92 o
  -9   6  10        2.88       -2.17      3.42 o
  -8   6  10       62.96       55.05      4.06 o
  -7   6  10        5.80        8.49      2.56 o
  -6   6  10        2.59       -1.17      2.17 o
  -5   6  10      259.42      257.76      5.44 o
  -4   6  10        9.52        3.12      1.47 o
  -3   6  10      145.41      134.14      2.72 o
  -2   6  10      279.27      307.67      4.36 o
  -1   6  10      332.87      373.20      5.57 o
   0   6  10      488.49      513.56      6.38 o
   1   6  10      908.41      980.77     10.48 o
   2   6  10      108.99       96.60      3.30 o
   3   6  10       14.87       15.73      2.35 o
   4   6  10       22.90       12.92      2.90 o
   5   6  10       63.71       50.37      6.28 o
   6   6  10       54.78       48.12      4.63 o
   7   6  10       14.11       21.43      4.46 o
   8   6  10       33.06       28.17      4.96 o
   9   6  10        4.07        6.99      4.92 o
  10   6  10       10.40        0.81      7.69 o
 -11   7  10        0.13       -0.61      4.90 o
 -10   7  10        5.73        5.72      5.03 o
  -9   7  10       39.14       35.68      4.33 o
  -8   7  10        0.48        0.19      2.86 o
  -7   7  10       28.63       38.81      3.13 o
  -6   7  10      189.73      169.95      4.67 o
  -5   7  10      186.79      160.93      6.70 o
  -4   7  10       85.84      102.67      2.92 o
  -3   7  10      159.24      135.63      2.60 o
  -2   7  10       17.54       15.28      1.21 o
  -1   7  10      954.35     1049.73     10.59 o
   0   7  10       26.03       37.82      2.25 o
   1   7  10      755.94      720.75      7.74 o
   2   7  10       18.35        8.69      1.91 o
   3   7  10        0.54       -2.06      2.06 o
   4   7  10        8.98        6.95      3.00 o
   5   7  10      388.57      392.73      9.63 o
   6   7  10      176.64      175.82      6.98 o
   7   7  10       23.29       12.61      4.16 o
   8   7  10       11.89       19.82      4.70 o
   9   7  10       16.15       21.33      7.05 o
  10   7  10        3.59        8.59     11.97 o
 -11   8  10        0.04       -4.31      4.90 o
 -10   8  10        0.00       -4.07      4.07 o
  -9   8  10       25.14       20.57      4.12 o
  -8   8  10       30.72       38.93      3.57 o
  -7   8  10       37.63       37.53      3.17 o
  -6   8  10       21.60       10.01      2.44 o
  -5   8  10       10.86        6.86      2.32 o
  -4   8  10      236.77      242.07      4.99 o
  -3   8  10        5.49        5.21      0.95 o
  -2   8  10        8.04        8.84      1.79 o
  -1   8  10       47.23       38.24      1.64 o
   0   8  10      504.40      558.67      6.80 o
   1   8  10      174.36      169.26      3.21 o
   2   8  10       52.56       48.26      2.69 o
   3   8  10        2.86        0.97      2.46 o
   4   8  10        3.53        8.45      3.14 o
   5   8  10       51.95       43.49      4.37 o
   6   8  10       12.33        5.82      3.55 o
   7   8  10       11.16        9.23      4.10 o
   8   8  10       10.99        9.51      5.40 o
   9   8  10       22.02       28.28      6.61 o
  10   8  10        0.53        4.20      8.67 o
 -11   9  10        0.61       -4.75      4.75 o
 -10   9  10        0.91       -0.68      4.34 o
  -9   9  10       17.77       20.74      4.16 o
  -8   9  10      207.64      201.19      6.43 o
  -7   9  10        5.28        6.21      2.54 o
  -6   9  10       10.67        7.79      2.36 o
  -5   9  10      203.91      201.44      5.04 o
  -4   9  10      804.08      759.53      8.01 o
  -3   9  10       32.05       32.32      2.47 o
  -2   9  10      155.98      166.43      4.32 o
  -1   9  10      323.18      335.17      5.16 o
   0   9  10      191.79      178.39      3.50 o
   1   9  10       51.53       47.07      1.99 o
   2   9  10       69.65       70.42      3.11 o
   3   9  10        8.13        4.11      2.75 o
   4   9  10        8.34        5.58      3.17 o
   5   9  10      484.23      444.98     10.41 o
   6   9  10        2.46        7.22      3.67 o
   7   9  10       18.24       20.50      5.24 o
   8   9  10       57.31       65.41      7.16 o
   9   9  10       10.70       16.49      6.18 o
 -11  10  10       16.34       25.48      5.77 o
 -10  10  10        3.31        3.26      4.50 o
  -9  10  10       21.82       18.92      4.13 o
  -8  10  10        4.45        3.46      3.20 o
  -7  10  10        6.16        8.41      2.78 o
  -6  10  10      430.43      424.77      7.23 o
  -5  10  10      317.57      296.57      6.17 o
  -4  10  10     2219.50     2127.59     19.79 o
  -3  10  10      114.61      119.47      3.92 o
  -2  10  10      136.95      143.68      4.05 o
  -1  10  10      271.06      243.37      5.30 o
   0  10  10      132.67      128.25      3.39 o
   1  10  10       60.16       62.41      2.27 o
   2  10  10      450.45      445.82      8.17 o
   3  10  10      341.35      336.86      8.07 o
   4  10  10      583.63      544.69     11.06 o
   5  10  10      129.03      124.37      5.93 o
   6  10  10       59.50       44.33      4.75 o
   7  10  10       50.99       56.80      6.66 o
   8  10  10       58.28       51.34      6.99 o
   9  10  10        1.94        7.73      6.06 o
 -10  11  10        5.88        2.77      4.59 o
  -9  11  10       25.49       16.80      4.38 o
  -8  11  10       14.84       15.52      3.36 o
  -7  11  10        7.15        4.17      2.74 o
  -6  11  10        1.84        2.85      2.35 o
  -5  11  10        3.54        6.50      2.38 o
  -4  11  10       64.16       60.60      5.12 o
  -3  11  10      723.76      694.87     11.47 o
  -2  11  10       75.31       60.24      3.31 o
  -1  11  10       23.14       24.26      2.61 o
   0  11  10        0.54        2.68      1.56 o
   1  11  10       74.33       89.46      2.87 o
   2  11  10      175.55      174.67      4.53 o
   3  11  10       29.70       47.16      3.95 o
   4  11  10        4.49        4.84      3.35 o
   5  11  10      192.92      208.43      7.41 o
   6  11  10       10.30       15.21      6.32 o
   7  11  10        0.71       -4.01      4.69 o
   8  11  10        0.00       16.35      6.01 o
   9  11  10        2.55       -5.67      5.67 o
 -10  12  10        1.45        7.75      4.64 o
  -9  12  10        0.64       -2.61      3.94 o
  -8  12  10       36.80       47.14      4.10 o
  -7  12  10        1.87        2.46      2.77 o
  -6  12  10        1.53        0.13      2.39 o
  -5  12  10       67.76       72.33      3.39 o
  -4  12  10       29.69       32.45      5.35 o
  -3  12  10        0.13        6.72      4.17 o
  -2  12  10      162.36      152.01      8.83 o
  -1  12  10      145.42      143.80      4.84 o
   0  12  10       75.53       65.93      2.65 o
   1  12  10        1.03       -0.58      2.12 o
   2  12  10      163.76      156.24      4.41 o
   3  12  10       10.24        7.60      3.11 o
   4  12  10       99.61       87.33      6.19 o
   5  12  10       17.23       20.53      5.79 o
   6  12  10        9.33        7.32      4.66 o
   7  12  10        0.22        7.48      6.10 o
   8  12  10       77.22      107.13      8.58 o
   9  12  10        2.29       -0.56      6.22 o
 -10  13  10        1.47       -0.64      4.51 o
  -9  13  10        1.09        7.31      5.57 o
  -8  13  10       10.84       10.32      4.26 o
  -7  13  10       48.99       52.85      3.84 o
  -6  13  10        0.00        1.05      2.66 o
  -5  13  10        0.04        0.40      2.30 o
  -4  13  10       20.65       17.61      4.45 o
  -3  13  10        0.14       -2.27      3.77 o
  -2  13  10      108.46       91.21      6.18 o
  -1  13  10        2.90        2.65      2.36 o
   0  13  10       33.83       24.97      3.41 o
   1  13  10       49.74       44.83      4.98 o
   2  13  10       49.51       42.26      3.35 o
   3  13  10       19.51       16.27      3.93 o
   4  13  10        0.28        0.89      3.86 o
   5  13  10        0.02        4.86      6.04 o
   6  13  10       33.02       30.35      5.71 o
   7  13  10      140.17      157.21      9.72 o
   8  13  10        4.33        9.30      6.07 o
  -9  14  10       41.13       53.96      4.95 o
  -8  14  10        2.89        0.56      3.35 o
  -7  14  10       24.92       29.06      3.55 o
  -6  14  10       20.60       25.08      3.49 o
  -5  14  10        0.85       -0.65      2.65 o
  -4  14  10      284.51      277.30     10.18 o
  -3  14  10      122.82      114.26      6.90 o
  -2  14  10      312.01      325.75     10.44 o
  -1  14  10        9.95        7.89      3.04 o
   0  14  10      149.30      150.80      4.46 o
   1  14  10      282.23      283.86      7.42 o
   2  14  10       94.53       87.55      4.75 o
   3  14  10       18.05       16.05      3.98 o
   4  14  10        8.51        6.88      4.26 o
   5  14  10        0.94       -4.10      4.10 o
   6  14  10        8.76       11.86      6.71 o
   7  14  10       17.76       14.19      5.86 o
   8  14  10       12.97        9.88      6.14 o
  -9  15  10        8.95       11.74      5.05 o
  -8  15  10       22.10       28.34      6.55 o
  -7  15  10        4.54        4.29      4.22 o
  -6  15  10       94.80       98.76      5.07 o
  -5  15  10       35.18       40.21      5.83 o
  -4  15  10        3.20       -2.96      4.05 o
  -3  15  10       60.62       74.72      6.24 o
  -2  15  10        1.64       -0.81      3.68 o
  -1  15  10        0.47        2.47      2.33 o
   0  15  10       82.67       85.01      4.04 o
   1  15  10        4.53        8.33      2.77 o
   2  15  10        1.64       -0.21      2.88 o
   3  15  10       78.89       89.46      5.83 o
   4  15  10       14.18       20.14      4.78 o
   5  15  10       60.65       77.58      6.63 o
   6  15  10       10.65       21.64      5.45 o
   7  15  10        8.40       16.77      7.55 o
  -8  16  10        6.25        3.94      4.78 o
  -7  16  10       14.67       12.63      4.49 o
  -6  16  10        0.49        1.78      3.37 o
  -5  16  10        0.36       -5.41      5.71 o
  -4  16  10        4.76        4.97      5.76 o
  -3  16  10        0.51        8.28      5.91 o
  -2  16  10       11.12       11.03      5.86 o
  -1  16  10        4.63        3.88      6.63 o
   0  16  10       16.69       12.26      2.91 o
   1  16  10       20.79       16.07      3.17 o
   2  16  10        0.71       -3.18      3.18 o
   3  16  10        0.00        5.38      3.88 o
   4  16  10       68.24       81.16      6.31 o
   5  16  10        8.82       13.24      6.04 o
   6  16  10       13.13       14.81      5.52 o
   7  16  10        0.00       -5.05      5.05 o
  -8  17  10       14.71       21.72      7.53 o
  -7  17  10        0.44        2.44      4.17 o
  -6  17  10        3.42        0.90      3.60 o
  -5  17  10       58.93       56.86      6.93 o
  -4  17  10       31.51       16.06      6.86 o
  -3  17  10        4.87        8.61     13.63 o
  -2  17  10       54.33       51.91      8.17 o
  -1  17  10       50.65       55.63      7.71 o
   0  17  10      206.98      206.58      5.99 o
   1  17  10       26.59       29.49      4.76 o
   2  17  10       15.87       11.15      3.43 o
   3  17  10        5.90       -1.46      3.79 o
   4  17  10       18.71       26.68      5.19 o
   5  17  10       13.59        8.46      5.25 o
   6  17  10       12.15       11.01      5.54 o
   7  17  10       49.77       68.01     12.90 o
  -7  18  10        7.81       11.60      4.54 o
  -6  18  10        5.86        7.10      5.37 o
  -5  18  10       12.61        8.75      5.60 o
  -4  18  10      106.53      111.58     10.36 o
  -3  18  10       99.54       88.43      9.61 o
  -2  18  10       35.48       38.10     11.33 o
  -1  18  10       64.48       77.41      4.84 o
   0  18  10       16.14       15.83      3.97 o
   1  18  10        5.62        6.15      3.93 o
   2  18  10       12.39       11.39      4.01 o
   3  18  10       10.23        7.45      4.07 o
   4  18  10        9.18        9.00      4.86 o
   5  18  10        6.84        6.93      5.32 o
   6  18  10        1.48        2.33      5.39 o
  -7  19  10       38.11       42.91      5.51 o
  -6  19  10        3.50        3.63      3.95 o
  -5  19  10       10.81        9.43      6.83 o
  -4  19  10        0.01        9.15      7.41 o
  -3  19  10       36.87       38.30      8.35 o
  -2  19  10       70.82       57.88      8.49 o
  -1  19  10        0.35       -3.58      3.58 o
   0  19  10       94.75       93.39      8.49 o
   1  19  10       53.01       59.80      5.67 o
   2  19  10       82.81       96.78     11.45 o
   3  19  10        7.23        4.33      4.32 o
   4  19  10       10.54       17.08      5.20 o
   5  19  10       82.33       89.16      9.08 o
  -6  20  10        8.08        1.90      3.87 o
  -5  20  10        8.02        8.09     15.79 o
  -4  20  10       41.53       35.38     11.27 o
  -3  20  10       74.19       91.67     10.52 o
  -2  20  10        7.37       12.30      6.86 o
  -1  20  10        1.75        8.58      3.71 o
   0  20  10       24.85       16.95      6.88 o
   1  20  10      157.58      184.45      8.73 o
   2  20  10       34.37       33.72      6.75 o
   3  20  10        1.63        4.99      4.54 o
   4  20  10       56.11       56.29      6.38 o
  -5  21  10        4.02       -6.86      6.86 o
  -4  21  10       53.76       39.70     11.38 o
  -3  21  10       24.72       17.69     10.68 o
  -2  21  10       98.46      112.50     14.89 o
  -1  21  10       69.70       74.48      6.26 o
   0  21  10        0.52       -3.17      8.67 o
   1  21  10       45.46       46.63      6.51 o
   2  21  10       33.29       34.54      6.69 o
   3  21  10        1.10        5.31      5.60 o
  -3  22  10        2.51        0.41     10.16 o
  -2  22  10        0.03        1.22      4.05 o
  -1  22  10       20.64       17.39      4.93 o
   0  22  10       30.25       37.27      7.91 o
   1  22  10       16.52       12.16      5.76 o
   2  22  10       18.33       22.62      6.57 o
 -12   1  11       14.06       17.11      6.44 o
 -11   1  11        0.03        1.06      4.80 o
 -10   1  11       12.61       14.20      4.73 o
  -9   1  11        0.97        0.60      3.26 o
  -8   1  11      155.44      144.35      5.07 o
  -7   1  11       24.77       16.84      3.03 o
  -6   1  11       22.12       28.70      2.63 o
  -5   1  11        2.30        2.89      1.65 o
  -4   1  11        4.12        0.25      1.50 o
  -3   1  11      188.84      147.51      3.32 o
  -2   1  11        0.23        0.79      1.15 o
  -1   1  11       62.87       61.33      2.14 o
   0   1  11       13.36        7.56      1.15 o
   1   1  11      308.03      392.12      4.95 o
   2   1  11      200.77      189.82      3.97 o
   3   1  11      153.03      170.40      4.38 o
   4   1  11      922.48      862.59     11.41 o
   5   1  11     1766.52     1689.11     19.26 o
   6   1  11       45.24       38.25      3.43 o
   7   1  11       73.28       72.28      4.29 o
   8   1  11       40.72       32.79      6.18 o
   9   1  11        0.61        3.92      7.22 o
  10   1  11        1.25       10.76      7.88 o
 -12   2  11        3.42       -2.84      5.51 o
 -11   2  11       16.66       10.68      5.13 o
 -10   2  11       17.16       19.83      4.53 o
  -9   2  11        0.16        3.18      3.45 o
  -8   2  11        5.17        2.42      2.76 o
  -7   2  11        5.17        4.39      2.72 o
  -6   2  11       12.90        8.82      1.94 o
  -5   2  11      166.91      175.26      3.85 o
  -4   2  11       50.68       41.62      2.25 o
  -3   2  11     2360.66     2432.70     22.27 o
  -2   2  11      279.55      313.66      4.51 o
  -1   2  11      242.51      303.74      4.05 o
   0   2  11      104.90      108.55      2.86 o
   1   2  11     1277.31     1396.68     12.30 o
   2   2  11      499.96      570.92      7.32 o
   3   2  11       18.66       25.02      2.25 o
   4   2  11      255.84      208.18      5.16 o
   5   2  11       15.70       11.33      2.71 o
   6   2  11       48.38       44.41      3.55 o
   7   2  11       65.26       57.34      5.21 o
   8   2  11       15.19       18.21      4.63 o
   9   2  11        5.37       10.40      6.03 o
  10   2  11       11.48        4.60      8.14 o
 -12   3  11        1.73        0.96      7.54 o
 -11   3  11        2.57       -1.39      4.90 o
 -10   3  11        0.26        3.89      4.60 o
  -9   3  11        2.17        1.97      3.51 o
  -8   3  11      290.60      269.39      7.52 o
  -7   3  11       41.22       36.81      3.20 o
  -6   3  11       84.83       74.25      2.95 o
  -5   3  11      478.92      473.56      6.42 o
  -4   3  11       67.08       76.32      2.49 o
  -3   3  11        7.76        5.93      1.49 o
  -2   3  11      832.77      914.67      9.28 o
  -1   3  11      131.38      126.55      3.70 o
   0   3  11     2754.72     2704.79     22.92 o
   1   3  11      195.07      198.94      3.90 o
   2   3  11      404.42      386.12      5.69 o
   3   3  11       16.20        5.45      1.90 o
   4   3  11       84.02       91.27      3.70 o
   5   3  11        5.05        2.43      2.45 o
   6   3  11       81.94       79.11      4.65 o
   7   3  11       46.85       52.03      5.01 o
   8   3  11       43.37       38.75      5.24 o
   9   3  11       29.05       25.34      6.46 o
  10   3  11       13.75        0.66      7.22 o
 -11   4  11        5.94       -4.07      4.07 o
 -10   4  11       31.87       34.48      4.78 o
  -9   4  11        0.42        4.85      3.68 o
  -8   4  11       83.18       75.16      6.23 o
  -7   4  11      296.71      295.78      6.85 o
  -6   4  11       82.03       64.98      2.87 o
  -5   4  11      164.55      155.98      3.66 o
  -4   4  11      198.35      219.19      3.65 o
  -3   4  11      693.76      776.23      7.58 o
  -2   4  11      291.38      265.98      3.93 o
  -1   4  11      192.39      199.96      3.41 o
   0   4  11      591.34      684.07      7.95 o
   1   4  11      214.83      237.32      4.26 o
   2   4  11      121.14      117.35      3.55 o
   3   4  11        5.68        7.67      1.87 o
   4   4  11       47.03       40.61      2.88 o
   5   4  11      128.74      134.07      5.16 o
   6   4  11      130.21      122.34      6.10 o
   7   4  11        3.79        5.49      3.84 o
   8   4  11       17.41       11.43      4.55 o
   9   4  11       48.40       70.67      7.64 o
  10   4  11        0.01        7.40     14.36 o
 -11   5  11        0.02        0.98      7.37 o
 -10   5  11       24.18       13.55      6.47 o
  -9   5  11        0.77        4.17      4.86 o
  -8   5  11        0.15       -2.02      2.92 o
  -7   5  11       88.57       76.29      3.85 o
  -6   5  11        0.42       -2.24      2.24 o
  -5   5  11      225.52      236.41      4.59 o
  -4   5  11      370.88      363.71      5.55 o
  -3   5  11      392.49      426.06      5.38 o
  -2   5  11      216.68      211.20      3.92 o
  -1   5  11        0.00        0.67      1.21 o
   0   5  11      435.34      480.03      5.86 o
   1   5  11      418.69      493.75      6.59 o
   2   5  11      151.78      138.71      3.77 o
   3   5  11      418.70      384.03      7.38 o
   4   5  11      830.23      802.58     12.12 o
   5   5  11       43.36       42.79      4.85 o
   6   5  11        0.56       -3.30      3.30 o
   7   5  11      148.74      132.65      7.80 o
   8   5  11        5.26       10.93      4.43 o
   9   5  11       15.24       22.17      5.53 o
  10   5  11       18.59       32.84      9.10 o
 -11   6  11        0.00       -0.86      4.72 o
 -10   6  11       11.23       11.28      4.24 o
  -9   6  11        5.42        1.44      3.22 o
  -8   6  11        2.88        0.07      2.95 o
  -7   6  11      384.90      399.70      7.29 o
  -6   6  11      529.77      522.75      8.01 o
  -5   6  11      136.06      128.03      4.08 o
  -4   6  11       33.29       22.34      1.90 o
  -3   6  11     1068.83     1088.16     10.49 o
  -2   6  11      221.73      226.12      3.88 o
  -1   6  11        3.98        0.55      1.18 o
   0   6  11       24.36       31.58      1.77 o
   1   6  11      633.92      647.87      7.91 o
   2   6  11      817.02      799.46      9.54 o
   3   6  11       59.77       48.72      5.32 o
   4   6  11      277.14      246.25      6.58 o
   5   6  11      272.91      259.16      8.06 o
   6   6  11        4.81        2.55      3.50 o
   7   6  11        0.13        7.82      4.11 o
   8   6  11        2.40        0.81      4.31 o
   9   6  11       21.94       33.47      5.75 o
  10   6  11       10.33        5.47      7.65 o
 -11   7  11        0.00       -1.01      4.87 o
 -10   7  11        2.19        6.30      4.49 o
  -9   7  11       75.96       95.90      5.28 o
  -8   7  11        1.59        2.90      2.91 o
  -7   7  11       72.65       59.05      3.50 o
  -6   7  11       49.67       57.07      3.19 o
  -5   7  11        7.95        6.53      2.25 o
  -4   7  11        8.87       11.75      1.73 o
  -3   7  11       64.92       74.30      2.18 o
  -2   7  11       74.49       61.31      2.17 o
  -1   7  11      116.71      122.56      2.92 o
   0   7  11        7.33        7.09      1.44 o
   1   7  11       92.66       75.08      2.47 o
   2   7  11      222.98      236.65      5.19 o
   3   7  11      161.80      126.73      4.76 o
   4   7  11       26.00       29.18      3.77 o
   5   7  11      202.97      202.91      7.37 o
   6   7  11       16.01       15.92      6.92 o
   7   7  11       48.66       53.88      5.34 o
   8   7  11        0.01       -4.12      4.12 o
   9   7  11       26.77       25.59      6.72 o
  10   7  11        9.51        8.99     12.78 o
 -11   8  11        5.35        9.13      5.31 o
 -10   8  11        4.06        3.69      4.67 o
  -9   8  11       66.20       72.87      5.29 o
  -8   8  11       57.46       65.73      4.34 o
  -7   8  11      218.54      190.75      5.38 o
  -6   8  11      111.11      117.88      4.46 o
  -5   8  11        1.24        0.78      2.17 o
  -4   8  11     1697.37     1557.40     15.43 o
  -3   8  11        5.51        6.92      1.35 o
  -2   8  11        6.52        4.82      1.33 o
  -1   8  11       55.41       58.06      2.13 o
   0   8  11       24.76       15.00      1.90 o
   1   8  11        4.36        3.43      1.33 o
   2   8  11       60.39       80.14      3.35 o
   3   8  11      267.01      267.29      7.83 o
   4   8  11       92.61       75.47      4.74 o
   5   8  11       18.13       16.52      3.82 o
   6   8  11        0.45        1.91      3.38 o
   7   8  11       28.27       22.05      4.69 o
   8   8  11       13.50       11.77      5.59 o
   9   8  11        0.31        0.65      5.96 o
 -11   9  11        1.08        0.98      5.58 o
 -10   9  11       36.27       30.19      5.33 o
  -9   9  11        2.80       -4.37      5.84 o
  -8   9  11        1.08       -2.38      3.06 o
  -7   9  11      118.55      131.04      4.71 o
  -6   9  11        3.61        3.08      3.49 o
  -5   9  11     1431.79     1348.67     15.68 o
  -4   9  11      426.63      421.87      6.00 o
  -3   9  11      227.32      191.47      3.91 o
  -2   9  11       12.96       12.71      2.16 o
  -1   9  11       58.14       59.66      2.73 o
   0   9  11       50.59       60.48      2.36 o
   1   9  11       23.94       26.88      1.95 o
   2   9  11       79.47       81.48      3.79 o
   3   9  11       46.91       45.93      3.86 o
   4   9  11       11.99        8.96      3.38 o
   5   9  11       21.37       17.30      3.75 o
   6   9  11        9.87        8.20      3.81 o
   7   9  11        1.36        2.70      4.76 o
   8   9  11       54.44       80.04      8.16 o
   9   9  11        5.06        3.61      6.87 o
 -10  10  11        3.82       -1.96      4.38 o
  -9  10  11       13.49        8.68      4.53 o
  -8  10  11        2.05       -2.68      3.71 o
  -7  10  11      119.83      126.65      4.98 o
  -6  10  11      403.29      427.04      7.33 o
  -5  10  11       45.29       46.29      2.92 o
  -4  10  11       17.05       21.08      1.79 o
  -3  10  11       20.82       13.62      2.36 o
  -2  10  11       43.83       40.65      2.79 o
  -1  10  11      639.23      634.57      7.43 o
   0  10  11       23.04       24.37      1.90 o
   1  10  11        1.12       -0.18      1.79 o
   2  10  11      288.53      278.12      8.94 o
   3  10  11      230.18      250.00      7.25 o
   4  10  11        1.69        1.42      3.30 o
   5  10  11       26.97       19.64      3.92 o
   6  10  11        2.40        0.60      3.63 o
   7  10  11       86.13       99.65      7.71 o
   8  10  11       23.74       27.47      6.41 o
   9  10  11        3.00        6.95      6.20 o
 -10  11  11       13.74       24.95      5.04 o
  -9  11  11       26.72       24.55      4.77 o
  -8  11  11       30.84       32.57      4.13 o
  -7  11  11       31.46       26.23      3.68 o
  -6  11  11       49.12       57.10      3.40 o
  -5  11  11      228.58      232.87      7.38 o
  -4  11  11       12.11        2.98      3.89 o
  -3  11  11      581.79      544.94      9.89 o
  -2  11  11      537.16      494.65      9.22 o
  -1  11  11       83.19       85.46      3.37 o
   0  11  11      730.60      684.06     12.47 o
   1  11  11      372.82      338.26      6.91 o
   2  11  11        5.34        5.53      2.59 o
   3  11  11       85.75       77.21      4.73 o
   4  11  11      185.83      181.23      6.86 o
   5  11  11        4.16        4.46      4.59 o
   6  11  11       10.72        5.30      4.59 o
   7  11  11      128.87      150.42     14.06 o
   8  11  11        1.73       -5.35      5.35 o
   9  11  11       21.26       22.50      7.19 o
 -10  12  11       25.77       30.72      5.26 o
  -9  12  11        8.96        7.69      6.35 o
  -8  12  11       15.28        7.65      3.30 o
  -7  12  11       21.44       28.40      3.75 o
  -6  12  11       13.42       15.09      2.89 o
  -5  12  11       13.72       17.54      2.85 o
  -4  12  11      136.24      122.74      4.66 o
  -3  12  11      408.53      365.44     11.43 o
  -2  12  11       64.74       53.58      3.68 o
  -1  12  11     1391.10     1337.48     16.77 o
   0  12  11      135.36      141.18      4.32 o
   1  12  11       61.22       82.26      3.79 o
   2  12  11       13.11        9.85      2.73 o
   3  12  11        6.13       -0.56      2.95 o
   4  12  11       36.17       34.19      6.75 o
   5  12  11        0.39       -3.87      3.87 o
   6  12  11        0.57        0.74      4.65 o
   7  12  11        0.24        1.53      8.36 o
   8  12  11       78.59       95.61      8.50 o
 -10  13  11        0.28        2.70      4.58 o
  -9  13  11        0.17       -1.72      3.98 o
  -8  13  11        5.41        0.85      3.37 o
  -7  13  11       71.31       81.20      4.27 o
  -6  13  11        2.37        0.06      2.29 o
  -5  13  11        1.76       -0.49      1.91 o
  -4  13  11      117.71      120.93      7.18 o
  -3  13  11        5.41        8.96      4.37 o
  -2  13  11       90.95       73.20      6.05 o
  -1  13  11      475.51      442.91      7.22 o
   0  13  11        9.43       17.60      4.48 o
   1  13  11       81.44       77.16      3.80 o
   2  13  11       69.91       82.08      4.25 o
   3  13  11      174.45      152.83      7.00 o
   4  13  11      128.01      131.51      8.15 o
   5  13  11       32.33       28.45      5.73 o
   6  13  11       69.58       74.87      7.10 o
   7  13  11       36.52       46.15      6.88 o
   8  13  11       14.07       20.20      6.64 o
  -9  14  11        3.47        3.01      5.01 o
  -8  14  11       20.26       19.55      7.09 o
  -7  14  11        0.04       -1.18      3.40 o
  -6  14  11        5.55        6.86      3.25 o
  -5  14  11        3.90       -0.21      2.64 o
  -4  14  11      172.75      180.03      8.67 o
  -3  14  11      229.23      251.73      9.71 o
  -2  14  11        4.32        3.85      5.55 o
  -1  14  11        1.88       -0.75      1.80 o
   0  14  11        4.12       -2.04      2.04 o
   1  14  11       50.55       41.09      3.25 o
   2  14  11       50.23       54.30      4.20 o
   3  14  11      110.80      124.88      7.97 o
   4  14  11       55.63       57.66      8.34 o
   5  14  11        0.00       -1.64      4.28 o
   6  14  11       39.04       30.93      6.64 o
   7  14  11       15.71       21.83      6.23 o
   8  14  11        6.75        1.66      6.01 o
  -9  15  11        4.07        2.44      5.09 o
  -8  15  11        0.15        4.59      4.39 o
  -7  15  11       19.29       24.43      4.36 o
  -6  15  11       78.31      100.80      6.12 o
  -5  15  11       48.85       52.24      6.25 o
  -4  15  11        2.81       -1.08      4.08 o
  -3  15  11       13.38        9.50      4.52 o
  -2  15  11       57.94       52.08      5.78 o
  -1  15  11       92.98       77.33      4.82 o
   0  15  11       91.93       92.93      6.66 o
   1  15  11        3.71        1.43      2.70 o
   2  15  11       70.71       51.15      4.26 o
   3  15  11       20.80       26.18      5.62 o
   4  15  11      182.45      172.65     15.80 o
   5  15  11        0.02       -6.05      6.05 o
   6  15  11        6.49        5.95      5.94 o
   7  15  11        0.39        9.58      5.72 o
  -8  16  11        0.10        0.46      4.81 o
  -7  16  11       37.12       43.61      6.38 o
  -6  16  11       24.01       27.26      4.01 o
  -5  16  11      122.36      133.51     27.99 o
  -4  16  11       27.78       31.53      7.22 o
  -3  16  11        8.90        4.61      8.82 o
  -2  16  11       19.28       21.19     13.02 o
  -1  16  11       64.46       68.45      6.10 o
   0  16  11        6.37        5.87      2.57 o
   1  16  11        8.35       10.06      3.76 o
   2  16  11        9.94        6.88      3.23 o
   3  16  11       22.31       18.99      4.50 o
   4  16  11        0.00       -4.34      4.34 o
   5  16  11       43.65       55.96      6.54 o
   6  16  11       11.46       12.04      5.54 o
   7  16  11        0.57        5.91      5.84 o
  -8  17  11        0.64        3.76      4.78 o
  -7  17  11       88.41       92.50      6.94 o
  -6  17  11        2.96       -0.02      3.66 o
  -5  17  11       41.90       40.01      8.23 o
  -4  17  11        8.52       -0.87      6.42 o
  -3  17  11        0.00       -5.44      5.44 o
  -2  17  11        0.42       -1.12      5.68 o
  -1  17  11        6.57        8.47      3.42 o
   0  17  11       54.10       56.48      3.80 o
   1  17  11       11.29        5.22      4.06 o
   2  17  11       76.09       96.15      5.46 o
   3  17  11       66.16       77.05      5.95 o
   4  17  11        2.25        3.35      4.68 o
   5  17  11       27.28       38.31      6.24 o
   6  17  11       10.10       11.28      5.58 o
  -7  18  11       19.18       29.93      4.99 o
  -6  18  11       49.60       55.08      4.99 o
  -5  18  11        1.56       -3.97      8.58 o
  -4  18  11       11.62        4.60      6.65 o
  -3  18  11       59.64       62.43     19.21 o
  -2  18  11        2.23        6.73      6.54 o
  -1  18  11       73.96       81.73      5.19 o
   0  18  11       91.12       79.89      5.72 o
   1  18  11      158.86      169.49      6.36 o
   2  18  11        4.05        0.41      3.53 o
   3  18  11        0.00        2.38      4.25 o
   4  18  11      110.50      103.92      7.43 o
   5  18  11        2.19        5.96      5.26 o
   6  18  11       24.77       25.16      7.79 o
  -6  19  11        0.31        0.51      5.99 o
  -5  19  11        0.66       10.94      6.81 o
  -4  19  11       10.24       22.77     10.10 o
  -3  19  11        2.27       16.01      7.10 o
  -2  19  11        0.17        9.63      6.52 o
  -1  19  11        4.99        2.87      3.46 o
   0  19  11       51.32       42.09      5.04 o
   1  19  11        6.38        8.83      5.60 o
   2  19  11       18.71       22.17      4.51 o
   3  19  11        4.78        8.73      5.55 o
   4  19  11       48.86       54.03      6.34 o
   5  19  11       79.56       63.94      7.23 o
  -6  20  11        8.14        6.57      4.22 o
  -5  20  11        3.61       -4.04      6.64 o
  -4  20  11        3.17        0.76      9.22 o
  -3  20  11        0.43        0.58      9.46 o
  -2  20  11       10.99       12.03      9.75 o
  -1  20  11        6.26        0.44      4.34 o
   0  20  11        6.12        3.36      4.17 o
   1  20  11       14.15       11.25      5.44 o
   2  20  11        3.53       -2.79      3.89 o
   3  20  11        2.04       -4.07      4.22 o
   4  20  11        0.57        5.04      5.08 o
  -5  21  11        1.46       -0.06      9.75 o
  -4  21  11       19.84       20.20     10.45 o
  -3  21  11        4.67        5.43      9.75 o
  -2  21  11        9.40        8.58      9.46 o
  -1  21  11        6.43        7.52     10.19 o
   0  21  11       19.58       11.06     11.09 o
   1  21  11        3.84        6.76      5.42 o
   2  21  11        7.60        8.06      8.06 o
   3  21  11       10.38        6.51      4.84 o
  -3  22  11        5.60        7.12     11.03 o
  -2  22  11        0.42       -3.19      3.72 o
  -1  22  11       20.61       20.02      5.05 o
   0  22  11        6.16        5.24      5.04 o
   1  22  11       28.95       29.33      6.33 o
 -12   0  12        3.83       -6.27      7.60 o
 -11   0  12       11.42       13.13      7.57 o
 -10   0  12        1.56       -1.81     11.15 o
  -9   0  12       58.54       67.61      6.12 o
  -8   0  12       31.46       31.18      4.71 o
  -7   0  12      318.17      283.85      9.42 o
  -6   0  12      223.62      221.92      7.69 o
  -5   0  12      475.88      470.52      9.34 o
  -4   0  12        2.46       -0.09      1.54 o
  -3   0  12     2071.81     1969.19     28.79 o
  -2   0  12     1019.66     1107.73     13.61 o
  -1   0  12       75.61       82.50      3.04 o
   0   0  12      252.46      249.64      5.10 o
   1   0  12       78.27       93.75      3.92 o
   2   0  12      808.32      765.95     14.03 o
   3   0  12      157.49      135.66      7.03 o
   4   0  12      567.32      450.07     11.28 o
   5   0  12       78.45       75.54      6.52 o
   6   0  12       99.42       91.26      6.39 o
   7   0  12       42.81       36.33      5.45 o
   8   0  12       13.24       19.21      9.40 o
   9   0  12        0.00       -2.28     10.22 o
  10   0  12        2.87       -8.17     10.16 o
 -12   1  12       10.85       26.66      6.45 o
 -11   1  12       13.08        6.86      7.68 o
 -10   1  12       17.12       26.36      5.19 o
  -9   1  12        0.11        0.32      3.31 o
  -8   1  12        2.12        1.16      3.57 o
  -7   1  12      452.83      439.72      8.15 o
  -6   1  12       85.04       80.52      3.41 o
  -5   1  12      162.13      170.68      3.70 o
  -4   1  12      327.99      325.18      5.01 o
  -3   1  12      632.38      551.83      7.14 o
  -2   1  12      131.82      143.89      3.14 o
  -1   1  12      500.14      507.81      5.77 o
   0   1  12      110.89       91.07      2.26 o
   1   1  12     1654.14     1648.37     18.16 o
   2   1  12       76.58       75.32      2.82 o
   3   1  12      166.68      141.76      5.35 o
   4   1  12      239.60      209.46      5.48 o
   5   1  12      273.14      271.18      6.55 o
   6   1  12       16.95        7.24      2.92 o
   7   1  12        2.57        3.11      3.31 o
   8   1  12       16.48       12.77      6.79 o
   9   1  12       24.73       25.36      8.19 o
  10   1  12        9.12       15.97      8.36 o
 -12   2  12       18.47       22.95      8.71 o
 -11   2  12        1.59        5.49      5.82 o
 -10   2  12       17.23       23.05      4.45 o
  -9   2  12       10.31        7.44      3.53 o
  -8   2  12       17.19       11.43      3.30 o
  -7   2  12      178.81      165.45      4.94 o
  -6   2  12        8.62        0.45      2.15 o
  -5   2  12      426.74      416.01      5.73 o
  -4   2  12      213.81      239.14      4.26 o
  -3   2  12     2081.32     2100.32     19.82 o
  -2   2  12      153.33      191.80      3.60 o
  -1   2  12      113.10      143.50      2.89 o
   0   2  12      138.08      111.32      2.62 o
   1   2  12       12.63        6.53      1.41 o
   2   2  12      534.35      567.21      7.51 o
   3   2  12       50.26       39.42      3.73 o
   4   2  12        0.10       -1.81      2.21 o
   5   2  12        3.12        9.73      2.78 o
   6   2  12       11.60        7.65      3.21 o
   7   2  12       24.76       26.95      4.76 o
   8   2  12       96.94      103.23      6.74 o
   9   2  12       59.82       61.81      9.46 o
  10   2  12        0.26        8.73      7.98 o
 -11   3  12        1.72        3.36      5.14 o
 -10   3  12        2.28        4.45      4.45 o
  -9   3  12       32.71       41.36      5.21 o
  -8   3  12       79.57       76.51      4.82 o
  -7   3  12      365.91      329.10      7.26 o
  -6   3  12      294.97      275.32      6.94 o
  -5   3  12      420.85      376.22      5.42 o
  -4   3  12      697.30      683.49      7.86 o
  -3   3  12      241.92      258.85      4.63 o
  -2   3  12      190.01      220.06      4.76 o
  -1   3  12       78.53       82.33      2.34 o
   0   3  12       44.77       61.38      3.15 o
   1   3  12       35.51       40.09      2.15 o
   2   3  12       42.67       37.65      2.20 o
   3   3  12      167.28      168.19      4.54 o
   4   3  12       28.16       22.57      2.75 o
   5   3  12      334.37      299.20      7.56 o
   6   3  12        9.87        2.25      3.11 o
   7   3  12        0.44        2.27      3.88 o
   8   3  12        1.65        2.43      4.31 o
   9   3  12        7.45       -5.72      6.95 o
  10   3  12        8.52        7.74      8.15 o
 -11   4  12        3.03        3.84      4.60 o
 -10   4  12        2.59        2.00      3.97 o
  -9   4  12       33.52       34.86      4.10 o
  -8   4  12       37.79       38.99      5.27 o
  -7   4  12       62.27       53.38      3.72 o
  -6   4  12      168.07      155.18      4.53 o
  -5   4  12      119.83      142.26      3.82 o
  -4   4  12      250.95      277.39      4.49 o
  -3   4  12      244.32      217.65      4.12 o
  -2   4  12     1594.38     1760.05     15.69 o
  -1   4  12      222.96      225.76      4.37 o
   0   4  12      147.98      140.01      3.29 o
   1   4  12        2.83        2.21      1.47 o
   2   4  12      135.84      132.22      3.86 o
   3   4  12      133.69      145.28      4.34 o
   4   4  12        2.64       -2.42      2.88 o
   5   4  12       21.77       19.20      3.29 o
   6   4  12       23.80       26.39      4.29 o
   7   4  12       29.42       19.56      4.43 o
   8   4  12      176.16      187.52      9.67 o
   9   4  12        6.59       -0.85      5.88 o
  10   4  12        0.01       -1.43     12.64 o
 -11   5  12        1.30       -1.60      4.48 o
 -10   5  12        2.32        8.85      4.25 o
  -9   5  12       41.24       40.84      4.28 o
  -8   5  12      122.84      118.92      5.08 o
  -7   5  12       43.87       42.78      3.57 o
  -6   5  12      253.73      281.53      7.72 o
  -5   5  12       53.43       46.85      2.95 o
  -4   5  12        5.00        4.13      1.33 o
  -3   5  12        1.78        1.74      1.65 o
  -2   5  12      526.44      543.70      6.34 o
  -1   5  12      254.74      273.09      4.59 o
   0   5  12      337.36      327.89      5.10 o
   1   5  12      616.12      643.11      8.05 o
   2   5  12       70.63       64.43      4.19 o
   3   5  12        2.93        0.00      2.30 o
   4   5  12        0.02       -0.31      2.66 o
   5   5  12      372.94      363.85      8.36 o
   6   5  12      167.63      144.65      9.12 o
   7   5  12       62.87       75.17      5.82 o
   8   5  12       44.12       40.45      5.70 o
   9   5  12        0.63       11.03      6.25 o
  10   5  12        3.09      -10.74     10.74 o
 -11   6  12        7.62        8.38      5.22 o
 -10   6  12       12.74       17.20      4.53 o
  -9   6  12        3.81        9.90      4.66 o
  -8   6  12      202.37      203.88      6.41 o
  -7   6  12        0.32        2.99      2.55 o
  -6   6  12      192.64      180.47      4.95 o
  -5   6  12      123.13      116.14      4.17 o
  -4   6  12      221.60      210.69      3.98 o
  -3   6  12       85.00       85.99      2.77 o
  -2   6  12       71.85       78.74      3.72 o
  -1   6  12      373.15      399.19      5.71 o
   0   6  12        1.48        2.46      1.21 o
   1   6  12       38.87       37.56      2.15 o
   2   6  12        0.20       -1.68      1.68 o
   3   6  12     1227.63     1145.04     15.30 o
   4   6  12        9.63        6.51      2.93 o
   5   6  12       29.65       27.43      6.08 o
   6   6  12      120.83      114.69      6.29 o
   7   6  12        1.87       -3.87      3.87 o
   8   6  12        0.41        7.62      4.68 o
   9   6  12        0.19        0.64      4.99 o
 -11   7  12       59.17       62.52      6.71 o
 -10   7  12        0.27       -4.10      4.10 o
  -9   7  12       14.49       11.33      3.65 o
  -8   7  12        1.62       -0.07      2.99 o
  -7   7  12        2.16       -0.20      2.56 o
  -6   7  12       30.95       27.73      2.81 o
  -5   7  12     1300.04     1165.27     14.16 o
  -4   7  12      867.66      815.70      8.84 o
  -3   7  12        9.92        8.46      1.47 o
  -2   7  12       31.06       24.75      1.79 o
  -1   7  12      130.99      113.48      5.18 o
   0   7  12       13.93       18.50      1.76 o
   1   7  12      438.29      442.04      6.32 o
   2   7  12      168.20      180.67      4.65 o
   3   7  12       44.20       43.47      3.43 o
   4   7  12      625.31      635.85     12.32 o
   5   7  12      382.61      361.97      9.60 o
   6   7  12        3.53        0.76      3.59 o
   7   7  12       24.03       33.02      6.67 o
   8   7  12       20.54       23.17      5.33 o
   9   7  12       19.87       24.24      6.72 o
 -11   8  12        0.30        6.56      6.94 o
 -10   8  12        0.34        1.80      4.55 o
  -9   8  12       10.33       12.28      4.02 o
  -8   8  12      119.51      133.98      7.05 o
  -7   8  12       28.34       21.33      3.02 o
  -6   8  12       79.20       92.42      3.81 o
  -5   8  12        2.00        2.30      2.29 o
  -4   8  12      107.78      107.68      3.09 o
  -3   8  12      505.11      478.70      6.39 o
  -2   8  12      111.80      114.12      2.90 o
  -1   8  12      412.42      409.35      5.77 o
   0   8  12      175.96      180.02      3.91 o
   1   8  12       32.67       30.95      2.26 o
   2   8  12       44.62       35.05      2.39 o
   3   8  12      135.04      122.51      5.36 o
   4   8  12      483.06      448.03     10.28 o
   5   8  12       75.97       72.89      5.17 o
   6   8  12        2.61        4.96      4.87 o
   7   8  12        7.33        6.44      6.59 o
   8   8  12       28.75       28.29      6.42 o
   9   8  12       22.02       18.89      6.81 o
 -11   9  12        0.27       -0.14      4.95 o
 -10   9  12       13.19       15.71      4.97 o
  -9   9  12       17.20       27.37      4.40 o
  -8   9  12       52.89       56.35      4.70 o
  -7   9  12      328.41      340.88      7.10 o
  -6   9  12       35.99       36.14      2.99 o
  -5   9  12      162.35      168.62      4.81 o
  -4   9  12        4.08        9.56      1.64 o
  -3   9  12      310.38      258.32      5.57 o
  -2   9  12       78.15       76.95      3.35 o
  -1   9  12       74.17       64.97      2.40 o
   0   9  12      232.24      248.06      4.70 o
   1   9  12      746.01      763.94      9.13 o
   2   9  12        1.86        0.31      1.97 o
   3   9  12       23.70       18.91      3.44 o
   4   9  12       25.43       26.64      3.92 o
   5   9  12       10.00       10.24      3.75 o
   6   9  12       95.37      102.35      6.23 o
   7   9  12       46.06       53.12      7.26 o
   8   9  12        6.07        4.65      5.87 o
   9   9  12        8.30       16.77      6.73 o
 -10  10  12       45.04       61.91      6.20 o
  -9  10  12        9.35        7.24      4.17 o
  -8  10  12      127.82      121.98      5.75 o
  -7  10  12       87.08       85.19      5.59 o
  -6  10  12        4.54        3.93      2.42 o
  -5  10  12       42.70       53.27      3.09 o
  -4  10  12        0.01        1.83      1.96 o
  -3  10  12        3.24        0.90      1.57 o
  -2  10  12      132.72      113.17      3.03 o
  -1  10  12      710.87      679.37      8.14 o
   0  10  12       47.68       57.65      3.18 o
   1  10  12       58.32       47.45      3.15 o
   2  10  12      137.07       97.49      4.35 o
   3  10  12      912.75      867.21     14.64 o
   4  10  12       18.49       16.32      3.67 o
   5  10  12        0.16        0.03      3.39 o
   6  10  12        9.20        5.49      4.00 o
   7  10  12       21.51       18.68      9.25 o
   8  10  12       72.03       99.65      8.62 o
   9  10  12        1.92        0.45      6.34 o
 -10  11  12       36.99       46.99      5.85 o
  -9  11  12        7.23        2.31      4.30 o
  -8  11  12       16.98       18.64      3.54 o
  -7  11  12        1.65        0.62      2.88 o
  -6  11  12       59.69       56.23      3.43 o
  -5  11  12       20.55       18.15      2.65 o
  -4  11  12      180.99      164.78      3.69 o
  -3  11  12        2.84        1.53      2.69 o
  -2  11  12       22.60       15.91      2.84 o
  -1  11  12       49.21       66.84      2.75 o
   0  11  12      274.66      279.04      7.24 o
   1  11  12       76.05       70.04      3.70 o
   2  11  12       16.93       16.24      2.96 o
   3  11  12        0.37        7.95      3.30 o
   4  11  12       33.95       36.56      4.17 o
   5  11  12      100.76       96.64      8.59 o
   6  11  12        4.08        5.09      4.82 o
   7  11  12        2.58        3.23      5.27 o
   8  11  12        7.21       10.54      6.29 o
 -10  12  12        9.20        3.34      4.74 o
  -9  12  12        0.63       -1.90      4.01 o
  -8  12  12       77.41       79.96      4.76 o
  -7  12  12       45.98       30.17      3.41 o
  -6  12  12        1.46       -2.24      2.24 o
  -5  12  12        1.17       -1.69      2.63 o
  -4  12  12        2.18       -2.37      2.37 o
  -3  12  12      265.99      251.39      9.95 o
  -2  12  12        0.75       -3.98      3.98 o
  -1  12  12      680.64      640.08      8.41 o
   0  12  12        1.78        4.73      3.20 o
   1  12  12      254.32      262.38      6.46 o
   2  12  12       25.11       10.16      2.89 o
   3  12  12        0.00        0.23      3.16 o
   4  12  12      136.78      144.02      6.35 o
   5  12  12        3.45       -2.74      5.92 o
   6  12  12       26.88       35.19      5.91 o
   7  12  12        6.10        6.53      7.28 o
   8  12  12       18.44       14.90      6.43 o
  -9  13  12       15.55       13.47      4.41 o
  -8  13  12       15.95       10.08      3.70 o
  -7  13  12        0.10        0.80      2.77 o
  -6  13  12       74.20       82.62      4.59 o
  -5  13  12       24.52       31.58      4.26 o
  -4  13  12       85.57       86.23      6.55 o
  -3  13  12        0.36       -0.09      3.78 o
  -2  13  12        6.78        4.20      2.36 o
  -1  13  12        1.29        2.56      1.63 o
   0  13  12      170.50      158.50      6.22 o
   1  13  12       85.97      107.96      6.79 o
   2  13  12      135.01      127.85      5.08 o
   3  13  12        0.18       -0.98      3.08 o
   4  13  12       73.34       66.55      5.84 o
   5  13  12       25.14       15.75      4.83 o
   6  13  12       10.49       12.16      5.58 o
   7  13  12      128.06      143.82     12.46 o
   8  13  12        0.21       -5.78      5.78 o
  -9  14  12        0.13       -0.77      4.93 o
  -8  14  12        0.44       -0.83      5.58 o
  -7  14  12       10.31       12.11      4.07 o
  -6  14  12       15.25       12.25      5.11 o
  -5  14  12       32.23       37.13      3.51 o
  -4  14  12       14.63        9.50      4.61 o
  -3  14  12       36.61       29.83      5.03 o
  -2  14  12        6.18        1.47      4.02 o
  -1  14  12      257.90      264.44      6.77 o
   0  14  12        2.24        2.69      2.55 o
   1  14  12       47.55       50.88      5.22 o
   2  14  12        7.83        4.54      3.16 o
   3  14  12       34.12       36.20      4.81 o
   4  14  12        0.86       -4.08      4.08 o
   5  14  12       27.85       21.54      5.42 o
   6  14  12       55.78       72.01      7.12 o
   7  14  12        9.64       12.75      5.87 o
  -9  15  12        0.06        1.30      5.58 o
  -8  15  12        1.38        7.58      6.02 o
  -7  15  12        0.33        1.54      3.79 o
  -6  15  12       16.44       11.98      3.68 o
  -5  15  12       18.88       17.95      5.46 o
  -4  15  12        1.12        4.34      4.63 o
  -3  15  12      135.12      140.48      7.93 o
  -2  15  12        4.29        0.45      3.96 o
  -1  15  12        0.92        0.91      1.98 o
   0  15  12       46.10       48.26      3.85 o
   1  15  12       27.75       34.21      4.63 o
   2  15  12        0.09       -0.99      4.26 o
   3  15  12        4.79        8.28      4.19 o
   4  15  12        4.07        3.81      4.48 o
   5  15  12        4.52        5.32      4.85 o
   6  15  12        8.36        6.17      6.47 o
   7  15  12        2.26        8.37      6.02 o
  -8  16  12       53.20       60.43     11.87 o
  -7  16  12        6.23        7.59      6.92 o
  -6  16  12        8.22       12.40      4.70 o
  -5  16  12        2.58        3.14      5.10 o
  -4  16  12        8.15        5.49      4.86 o
  -3  16  12       19.73       19.27      9.11 o
  -2  16  12       14.75       11.72      6.15 o
  -1  16  12       54.02       53.15      4.14 o
   0  16  12        8.03       10.32      3.11 o
   1  16  12       93.13      103.23      5.14 o
   2  16  12        7.71        6.03      3.33 o
   3  16  12       86.39      101.89      9.43 o
   4  16  12       23.76       27.68      8.85 o
   5  16  12        9.18        6.45     11.04 o
   6  16  12       17.56       16.40      7.04 o
  -8  17  12       15.64       18.30      5.41 o
  -7  17  12       20.80       28.93      7.11 o
  -6  17  12       15.57       13.17      4.03 o
  -5  17  12        0.85       -0.13      8.67 o
  -4  17  12       36.96       44.01      8.07 o
  -3  17  12        7.45       12.63      6.73 o
  -2  17  12        2.61        8.83      6.39 o
  -1  17  12       24.96       28.72      8.21 o
   0  17  12       45.65       41.02      4.83 o
   1  17  12        0.97       -2.31      2.91 o
   2  17  12       28.92       32.12      4.22 o
   3  17  12        0.04        0.83      4.17 o
   4  17  12       11.93       13.11      5.75 o
   5  17  12       95.37       96.65      8.19 o
   6  17  12        2.64        2.29      6.59 o
  -7  18  12        0.01        0.92      6.18 o
  -6  18  12       28.95       28.11      4.38 o
  -5  18  12        0.66       15.41      9.92 o
  -4  18  12        7.74        7.61      6.88 o
  -3  18  12        4.69        5.30      6.51 o
  -2  18  12        9.50       14.00      7.28 o
  -1  18  12        1.28        2.37      3.28 o
   0  18  12       20.92       15.44      4.32 o
   1  18  12       43.20       35.66      3.99 o
   2  18  12        4.87        0.30      3.78 o
   3  18  12        0.69        0.07      4.73 o
   4  18  12        0.02        1.19      4.84 o
   5  18  12       25.78       31.41      6.26 o
  -6  19  12        7.98        5.11      5.21 o
  -5  19  12        7.84       20.20     10.62 o
  -4  19  12       34.75       40.81     11.44 o
  -3  19  12       24.28       47.46     11.44 o
  -2  19  12        9.34       16.56      7.24 o
  -1  19  12        1.11       -3.32      3.32 o
   0  19  12        3.53        3.91      3.94 o
   1  19  12       10.12       11.48      4.84 o
   2  19  12       30.97       34.73      4.96 o
   3  19  12        0.35       -4.21      4.21 o
   4  19  12       14.89       11.25      5.28 o
  -5  20  12        0.91       -6.14      6.60 o
  -4  20  12        0.00       -7.65      7.65 o
  -3  20  12       17.18        6.07      9.57 o
  -2  20  12       35.16       39.52     11.50 o
  -1  20  12       21.94       15.12      4.58 o
   0  20  12        0.76        1.66      4.60 o
   1  20  12        4.52        8.61      7.71 o
   2  20  12       14.27       14.31      5.96 o
   3  20  12        6.32        1.24      5.12 o
   4  20  12       43.29       41.00      6.31 o
  -4  21  12        8.07       12.20     10.33 o
  -3  21  12        2.54        0.29     10.10 o
  -2  21  12        0.14       -2.86      8.87 o
  -1  21  12        1.27        1.66     12.96 o
   0  21  12       59.02       47.00      6.37 o
   1  21  12       12.43        6.37      6.01 o
   2  21  12       21.62       25.01      6.71 o
  -2  22  12        0.10        2.36      3.73 o
  -1  22  12       14.66        5.87      5.98 o
   0  22  12        3.32        0.29     11.30 o
 -11   1  13        2.12        7.34      8.04 o
 -10   1  13        8.29        3.00      4.98 o
  -9   1  13       17.11       16.70      3.99 o
  -8   1  13        0.12        0.53      2.63 o
  -7   1  13        4.24       -2.36      2.36 o
  -6   1  13       40.92       28.69      3.13 o
  -5   1  13       48.59       50.02      2.89 o
  -4   1  13      247.89      258.41      4.94 o
  -3   1  13      120.87      116.35      3.39 o
  -2   1  13        2.17       -0.08      1.21 o
  -1   1  13      151.38      148.96      3.05 o
   0   1  13        4.01        1.49      1.16 o
   1   1  13      441.75      482.34      7.01 o
   2   1  13      159.62      148.53      4.17 o
   3   1  13       15.50       13.70      2.34 o
   4   1  13      107.31      105.63      4.61 o
   5   1  13      436.20      392.17      7.89 o
   6   1  13       26.88       18.97      3.67 o
   7   1  13        7.42       13.41      4.35 o
   8   1  13        0.63       -5.78      5.78 o
   9   1  13       22.37       11.87      8.02 o
  10   1  13        6.30       -7.66      7.72 o
 -11   2  13       11.53       15.17      5.24 o
 -10   2  13        3.50        2.57      4.64 o
  -9   2  13        3.45        5.54      3.72 o
  -8   2  13        0.55       -2.58      2.83 o
  -7   2  13       41.02       48.02      3.28 o
  -6   2  13        4.08       -2.14      2.14 o
  -5   2  13       34.10       29.57      2.14 o
  -4   2  13        0.54       -0.96      1.54 o
  -3   2  13      246.04      240.61      4.61 o
  -2   2  13        0.54        0.26      1.36 o
  -1   2  13       67.60       82.72      2.52 o
   0   2  13      658.57      651.28      8.08 o
   1   2  13        0.39       -0.77      1.34 o
   2   2  13        5.86        1.38      2.54 o
   3   2  13       97.55       92.07      3.67 o
   4   2  13      152.16      123.63      6.89 o
   5   2  13        9.33       14.71      3.22 o
   6   2  13        3.66       -1.62      3.07 o
   7   2  13        6.73       -0.15      3.87 o
   8   2  13        0.63        4.41      5.28 o
   9   2  13        0.32        4.14      7.00 o
  10   2  13        1.84        3.13      8.07 o
 -11   3  13       22.35       14.20      8.27 o
 -10   3  13       79.09       81.39      5.45 o
  -9   3  13       14.05       14.15      3.56 o
  -8   3  13       43.13       43.18      3.87 o
  -7   3  13       31.75       32.83      3.41 o
  -6   3  13        5.55        3.52      2.41 o
  -5   3  13       18.87       17.28      2.06 o
  -4   3  13      138.50      110.42      3.14 o
  -3   3  13      121.27      130.36      3.57 o
  -2   3  13       27.78       32.47      2.02 o
  -1   3  13      104.08      113.58      2.85 o
   0   3  13      183.49      172.57      3.82 o
   1   3  13      174.13      194.51      4.24 o
   2   3  13      625.51      600.53      7.97 o
   3   3  13       76.37       71.84      3.44 o
   4   3  13        0.03       -2.54      2.54 o
   5   3  13      144.03      133.06      6.24 o
   6   3  13       24.41       22.22      3.77 o
   7   3  13       29.11       41.57      5.11 o
   8   3  13        0.17       -4.42      4.42 o
   9   3  13        0.01        3.55      7.62 o
 -11   4  13        0.05       -2.84      4.85 o
 -10   4  13       25.01       21.77      4.34 o
  -9   4  13        1.91       -2.10      3.31 o
  -8   4  13      261.80      260.40      7.83 o
  -7   4  13       11.67       10.18      2.96 o
  -6   4  13        0.57        0.22      2.25 o
  -5   4  13      176.72      159.77      3.87 o
  -4   4  13        5.62        1.71      1.48 o
  -3   4  13       65.62       63.77      2.61 o
  -2   4  13      330.98      325.07      6.15 o
  -1   4  13      550.21      570.61      6.71 o
   0   4  13      562.62      559.19      7.31 o
   1   4  13       94.13      104.27      3.95 o
   2   4  13       60.56       66.34      3.11 o
   3   4  13     1771.36     1678.77     20.62 o
   4   4  13       10.12        5.65      2.80 o
   5   4  13       21.74       18.01      3.37 o
   6   4  13       23.45       26.49      4.49 o
   7   4  13        6.15        9.36      4.35 o
   8   4  13       16.44       18.55      5.74 o
   9   4  13       63.87       77.58     10.42 o
 -11   5  13       40.22       46.92      5.65 o
 -10   5  13        8.98       11.52      4.38 o
  -9   5  13        0.21        4.00      3.45 o
  -8   5  13        4.69        7.90      3.21 o
  -7   5  13       98.95       96.09      4.62 o
  -6   5  13       38.21       26.27      2.78 o
  -5   5  13      496.42      425.23      6.83 o
  -4   5  13       15.97       12.91      1.68 o
  -3   5  13      766.31      755.96      8.82 o
  -2   5  13      168.00      175.39      3.47 o
  -1   5  13      583.09      582.77      7.54 o
   0   5  13       36.80       49.82      2.50 o
   1   5  13      373.75      356.02      5.77 o
   2   5  13      501.96      482.12      7.69 o
   3   5  13      107.27       99.16      4.41 o
   4   5  13      946.27      906.07     13.75 o
   5   5  13       46.57       41.28      4.41 o
   6   5  13       14.37       10.57      4.83 o
   7   5  13       93.26       89.43      6.43 o
   8   5  13        4.33        7.28      4.91 o
   9   5  13        1.31       13.11      9.02 o
 -11   6  13        4.43        6.26      5.03 o
 -10   6  13        2.72       -0.09      4.04 o
  -9   6  13       22.00       33.03      5.64 o
  -8   6  13       16.25       16.82      3.41 o
  -7   6  13      204.69      197.02      5.99 o
  -6   6  13       69.26       57.43      3.34 o
  -5   6  13      738.96      724.40      9.47 o
  -4   6  13       33.01       35.30      2.66 o
  -3   6  13      397.40      406.35      5.52 o
  -2   6  13      139.14      145.90      3.01 o
  -1   6  13     1008.07     1010.11     14.44 o
   0   6  13       31.14       33.98      2.01 o
   1   6  13       28.40       26.69      2.13 o
   2   6  13       44.26       41.34      2.78 o
   3   6  13       95.58       98.45      4.40 o
   4   6  13      297.30      280.89      7.24 o
   5   6  13       49.85       51.52      4.69 o
   6   6  13      186.09      199.39     13.64 o
   7   6  13      127.90      130.08      7.30 o
   8   6  13       30.58       27.44      5.53 o
   9   6  13        0.18       -4.98      4.98 o
 -11   7  13       20.37       17.53      5.47 o
 -10   7  13       15.32       15.16      5.05 o
  -9   7  13       75.62       77.37      5.02 o
  -8   7  13        0.32       -2.56      3.01 o
  -7   7  13      118.55      127.71      4.67 o
  -6   7  13        0.28       -1.40      2.33 o
  -5   7  13        4.48       -0.33      2.48 o
  -4   7  13      132.18      141.25      4.06 o
  -3   7  13       12.29       11.69      1.47 o
  -2   7  13       14.67       15.08      1.76 o
  -1   7  13        3.13        1.98      1.57 o
   0   7  13      162.16      175.60      3.61 o
   1   7  13      220.90      211.54      4.42 o
   2   7  13        0.51       -1.82      1.82 o
   3   7  13      181.28      151.19      5.38 o
   4   7  13       21.59       22.93      3.90 o
   5   7  13       21.25       11.11      3.80 o
   6   7  13        2.99        0.19      3.63 o
   7   7  13       21.19       33.58      6.39 o
   8   7  13        3.57        8.04      4.98 o
   9   7  13        3.16       10.37      6.76 o
 -11   8  13       23.63       38.52      7.40 o
 -10   8  13        4.32       -4.33      4.33 o
  -9   8  13       48.02       48.74      4.97 o
  -8   8  13        3.83        1.22      3.12 o
  -7   8  13       41.73       43.40      3.49 o
  -6   8  13       23.23       15.62      2.74 o
  -5   8  13       21.29       16.97      2.30 o
  -4   8  13      356.15      330.42      5.54 o
  -3   8  13      601.20      549.25      8.00 o
  -2   8  13       87.74       71.52      2.71 o
  -1   8  13      271.19      274.61      6.44 o
   0   8  13        0.02       -1.68      1.68 o
   1   8  13      153.81      141.92      3.69 o
   2   8  13      306.87      271.26      5.45 o
   3   8  13      195.45      158.87      6.25 o
   4   8  13       74.57       58.19      4.74 o
   5   8  13        2.43        6.89      3.59 o
   6   8  13        5.81        2.22      5.65 o
   7   8  13        0.56        9.45      4.56 o
   8   8  13       48.56       57.16      7.57 o
   9   8  13        3.26        5.51      6.53 o
 -10   9  13       10.03        8.74      5.92 o
  -9   9  13       53.16       67.25      7.25 o
  -8   9  13       16.42       18.31      3.91 o
  -7   9  13      156.83      151.43      5.18 o
  -6   9  13       28.65       33.87      3.03 o
  -5   9  13      111.70      102.59      4.06 o
  -4   9  13      236.40      224.25      5.18 o
  -3   9  13        2.42        3.16      1.63 o
  -2   9  13      271.58      269.29      4.68 o
  -1   9  13        3.86        5.04      1.65 o
   0   9  13       11.03       11.32      2.15 o
   1   9  13       10.83       13.56      1.83 o
   2   9  13       15.46        9.96      2.81 o
   3   9  13       72.28       83.17      6.73 o
   4   9  13       47.05       46.61      4.44 o
   5   9  13        7.47        3.11      3.63 o
   6   9  13        1.67       -0.42      3.68 o
   7   9  13       34.88       38.98      7.42 o
   8   9  13        5.52       14.49      6.29 o
   9   9  13        0.05        3.99      9.61 o
 -10  10  13       14.72       17.01      5.71 o
  -9  10  13        4.27       -2.13      3.98 o
  -8  10  13        4.44        8.39      3.54 o
  -7  10  13        2.07        3.86      3.08 o
  -6  10  13        5.17        3.27      2.59 o
  -5  10  13       92.37       90.01      3.71 o
  -4  10  13        0.01       -1.92      1.92 o
  -3  10  13       36.98       39.08      2.44 o
  -2  10  13       60.09       53.79      2.33 o
  -1  10  13      204.13      184.80      4.14 o
   0  10  13      152.44      149.29      4.80 o
   1  10  13       88.34       72.01      3.83 o
   2  10  13        9.49       11.15      2.92 o
   3  10  13        8.56        7.73      3.42 o
   4  10  13        0.30        3.89      3.45 o
   5  10  13        0.11       -1.32      3.48 o
   6  10  13        6.69        8.09      5.32 o
   7  10  13       67.64       69.81      7.43 o
   8  10  13       31.91       32.81      6.91 o
 -10  11  13       11.33       11.84      8.75 o
  -9  11  13      151.11      156.75      7.55 o
  -8  11  13        9.66       12.62      3.77 o
  -7  11  13       88.95       90.00      4.44 o
  -6  11  13        0.02       -1.47      2.39 o
  -5  11  13      155.04      161.61      5.05 o
  -4  11  13       73.60       85.02      3.70 o
  -3  11  13        4.97        5.00      1.76 o
  -2  11  13      184.44      168.55      3.86 o
  -1  11  13      526.95      480.58      8.31 o
   0  11  13     1469.23     1329.09     17.06 o
   1  11  13        0.66       -2.10      2.43 o
   2  11  13      154.36      119.61      4.96 o
   3  11  13      250.95      237.11      7.53 o
   4  11  13       48.30       46.04      4.56 o
   5  11  13       41.47       28.93      4.44 o
   6  11  13        0.18        6.33      4.90 o
   7  11  13       98.62      127.62      9.00 o
   8  11  13       64.02       77.72      8.38 o
 -10  12  13        1.22       -3.38      7.21 o
  -9  12  13        0.25       -3.99      3.99 o
  -8  12  13       61.43       57.44      5.52 o
  -7  12  13       47.82       57.31      3.97 o
  -6  12  13        0.47       -1.42      2.38 o
  -5  12  13        5.66       -1.63      2.18 o
  -4  12  13        0.39       -2.14      2.14 o
  -3  12  13       55.12       51.35      3.61 o
  -2  12  13       78.01       75.95      2.78 o
  -1  12  13      448.09      446.05      7.90 o
   0  12  13      142.34      142.04      4.76 o
   1  12  13      507.18      488.19      9.10 o
   2  12  13      121.98      109.40      4.86 o
   3  12  13       44.68       48.52      4.40 o
   4  12  13        2.77       -3.39      3.39 o
   5  12  13       17.34       21.72      5.11 o
   6  12  13       19.11       12.39      6.08 o
   7  12  13        0.17        2.69      5.33 o
   8  12  13        6.47        7.93      6.15 o
  -9  13  13       43.91       29.50      5.54 o
  -8  13  13       51.90       48.92      4.53 o
  -7  13  13       61.46       61.25      4.09 o
  -6  13  13       11.53       12.99      3.45 o
  -5  13  13        0.99       -1.29      2.83 o
  -4  13  13       66.75       70.65      6.33 o
  -3  13  13       26.72       21.53      4.80 o
  -2  13  13       19.87       17.13      4.84 o
  -1  13  13        0.41        0.03      2.49 o
   0  13  13        1.42        1.84      2.34 o
   1  13  13        4.97        5.06      2.67 o
   2  13  13       14.96       21.22      3.75 o
   3  13  13       61.19       64.46      4.82 o
   4  13  13       13.47       10.62      4.35 o
   5  13  13       23.27       17.83      5.23 o
   6  13  13        1.13       -4.83      4.83 o
   7  13  13        8.18        6.62      5.93 o
  -9  14  13        6.87       12.72      8.04 o
  -8  14  13        7.69        8.54      4.41 o
  -7  14  13       53.34       55.10      9.29 o
  -6  14  13       51.22       57.24      6.17 o
  -5  14  13        8.33        9.32      3.02 o
  -4  14  13        3.11        4.00      4.47 o
  -3  14  13       20.27       20.38      4.94 o
  -2  14  13       72.72       80.04      6.33 o
  -1  14  13        2.03       -1.73      2.05 o
   0  14  13      153.75      153.02      5.90 o
   1  14  13        0.31       -1.41      2.57 o
   2  14  13       74.72       86.11      5.16 o
   3  14  13       57.59       62.23      5.56 o
   4  14  13        7.07        0.19      4.99 o
   5  14  13        1.72       -0.89      4.45 o
   6  14  13       47.55       54.58      7.01 o
   7  14  13        8.17        3.43      5.79 o
  -8  15  13        6.45        3.04      4.23 o
  -7  15  13        8.14        8.78      4.20 o
  -6  15  13        0.55        0.26      3.19 o
  -5  15  13       31.37       27.60      3.50 o
  -4  15  13       12.40       15.81      5.04 o
  -3  15  13       39.32       28.23      5.38 o
  -2  15  13        0.58        0.71      4.23 o
  -1  15  13       24.89       34.20      3.95 o
   0  15  13      184.03      187.33      6.00 o
   1  15  13       20.40       31.31      4.51 o
   2  15  13       46.36       54.46      4.61 o
   3  15  13       89.30       87.97      6.36 o
   4  15  13       92.34       87.96      6.83 o
   5  15  13      102.72      126.08      8.32 o
   6  15  13        0.46        4.86      5.41 o
   7  15  13       12.53        8.56      5.95 o
  -8  16  13       18.73       15.98      6.72 o
  -7  16  13        0.82       -4.27      4.27 o
  -6  16  13       25.93       29.34      4.18 o
  -5  16  13        4.47        6.33      5.21 o
  -4  16  13        1.08       -4.43      4.43 o
  -3  16  13        8.16        9.14      6.22 o
  -2  16  13        0.01       -0.71      5.82 o
  -1  16  13       90.62       87.65      5.37 o
   0  16  13      155.19      150.21      5.55 o
   1  16  13        8.16        1.20      4.35 o
   2  16  13       10.99        5.56      3.50 o
   3  16  13       33.70       38.73      5.16 o
   4  16  13       28.63       32.88      5.47 o
   5  16  13        1.67        2.64      5.08 o
   6  16  13       20.86       25.45      6.13 o
  -7  17  13       45.85       59.98      9.64 o
  -6  17  13        0.01       -0.21      3.73 o
  -5  17  13       59.70       62.29     12.08 o
  -4  17  13        7.25        2.71      6.29 o
  -3  17  13       21.01       23.83      7.62 o
  -2  17  13        3.30       -0.99      6.09 o
  -1  17  13        4.67        6.44      4.61 o
   0  17  13       15.15       17.82      6.52 o
   1  17  13       41.81       32.92      3.87 o
   2  17  13       18.00       17.59      4.17 o
   3  17  13        7.42        2.64      4.23 o
   4  17  13        0.37       -4.22      4.22 o
   5  17  13       14.00       14.44      5.76 o
   6  17  13       12.91       13.43      9.81 o
  -7  18  13       20.55       23.10      4.88 o
  -6  18  13       57.26       69.27      5.39 o
  -5  18  13        5.32        1.81      9.22 o
  -4  18  13       37.70       64.86     12.49 o
  -3  18  13       31.69       34.00      8.21 o
  -2  18  13        0.04       -6.27      6.27 o
  -1  18  13        2.64        1.43      3.46 o
   0  18  13       30.98       33.26      4.83 o
   1  18  13       59.60       66.20     15.00 o
   2  18  13        4.92        1.94      3.87 o
   3  18  13        2.03       -4.02      4.02 o
   4  18  13       18.46       18.88      5.56 o
   5  18  13       18.41       17.37     12.14 o
  -6  19  13        0.12        1.56      3.57 o
  -5  19  13        0.03       -8.46      9.52 o
  -4  19  13        0.15       -2.51      9.52 o
  -3  19  13        7.83        1.81      8.99 o
  -2  19  13        2.79        3.15      9.11 o
  -1  19  13        0.04       -3.35      5.14 o
   0  19  13        0.09       -2.98      4.33 o
   1  19  13        0.99       -3.19      4.91 o
   2  19  13       62.97       75.83      5.97 o
   3  19  13       30.26       22.71      5.41 o
   4  19  13        0.06       -0.31      5.10 o
  -5  20  13        2.23      -10.04     10.04 o
  -4  20  13        1.77       -5.66      9.11 o
  -3  20  13       17.30       17.98     10.92 o
  -2  20  13        2.91        0.47      9.46 o
  -1  20  13       15.52        7.94     11.97 o
   0  20  13        9.65       11.31      5.10 o
   1  20  13        8.93        9.89      5.59 o
   2  20  13       10.62       16.46      6.12 o
   3  20  13       10.98        4.82      5.18 o
  -3  21  13        0.00        0.58     10.16 o
  -2  21  13        3.44       10.27     10.74 o
  -1  21  13       17.15       20.68     10.42 o
   0  21  13        0.04       -4.73      4.73 o
   1  21  13        3.86       -2.01      5.41 o
   2  21  13       29.52       34.78      9.14 o
 -11   0  14       21.18       21.44      8.41 o
 -10   0  14       64.03       71.24      9.20 o
  -9   0  14      194.30      189.30     11.38 o
  -8   0  14        6.20       -1.89      3.39 o
  -7   0  14       16.60        4.83      5.18 o
  -6   0  14     1038.99      979.66     16.14 o
  -5   0  14      132.51      121.35      5.17 o
  -4   0  14       76.14       76.44      7.20 o
  -3   0  14       24.73       20.08      3.21 o
  -2   0  14      269.53      245.26      5.42 o
  -1   0  14      181.64      166.96      4.50 o
   0   0  14      448.88      409.68      7.26 o
   1   0  14       19.59       25.20      3.22 o
   2   0  14      399.50      398.83     10.01 o
   3   0  14      213.26      190.80      7.29 o
   4   0  14      815.49      839.21     16.82 o
   5   0  14        0.03       -1.92      3.79 o
   6   0  14       70.95       70.65      7.59 o
   7   0  14        2.27       -3.18      5.34 o
   8   0  14        7.62        5.20      8.87 o
   9   0  14       22.01       15.53     11.21 o
 -11   1  14        0.04       -4.64      5.13 o
 -10   1  14       14.87        9.86      4.80 o
  -9   1  14        4.18        2.96      3.63 o
  -8   1  14        9.68        4.51      2.99 o
  -7   1  14       28.63       23.61      2.73 o
  -6   1  14     1098.61     1101.85     12.76 o
  -5   1  14      213.01      215.51      4.74 o
  -4   1  14       41.72       45.99      3.03 o
  -3   1  14       30.21       24.80      2.16 o
  -2   1  14      807.96      824.05      9.05 o
  -1   1  14       60.36       68.45      2.42 o
   0   1  14       12.53        7.32      1.45 o
   1   1  14      219.01      239.54      4.70 o
   2   1  14       13.74       11.28      2.22 o
   3   1  14      609.74      538.19      8.67 o
   4   1  14       69.89       68.84      3.84 o
   5   1  14        0.64        2.55      3.03 o
   6   1  14       15.02        3.13      3.34 o
   7   1  14        8.77        2.76      4.94 o
   8   1  14        0.04       -5.85      5.85 o
   9   1  14       17.80       26.74      8.67 o
 -11   2  14        2.47        5.47      5.19 o
 -10   2  14        8.19        7.15      4.59 o
  -9   2  14       86.75       95.03      5.14 o
  -8   2  14        4.57        4.50      3.02 o
  -7   2  14        2.40       -1.35      2.39 o
  -6   2  14      416.11      409.14      6.79 o
  -5   2  14     1333.69     1258.91     13.98 o
  -4   2  14     1371.27     1349.64     14.41 o
  -3   2  14      358.35      348.07      5.74 o
  -2   2  14      327.89      317.34      5.30 o
  -1   2  14       59.05       41.09      2.05 o
   0   2  14        4.50       10.34      1.76 o
   1   2  14        1.14        0.07      1.50 o
   2   2  14      785.50      759.26     10.33 o
   3   2  14      507.86      500.71      8.37 o
   4   2  14      235.05      232.77      6.69 o
   5   2  14        1.21       -1.12      3.02 o
   6   2  14        0.01       -3.02      3.02 o
   7   2  14       14.00        3.76      4.90 o
   8   2  14       22.47       45.72      8.65 o
   9   2  14       19.39       24.16      8.46 o
 -11   3  14        0.52        5.02      5.06 o
 -10   3  14       27.38       23.18      4.38 o
  -9   3  14       28.17       36.88      4.09 o
  -8   3  14        4.75        3.41      3.05 o
  -7   3  14      128.22      128.91      6.02 o
  -6   3  14      798.80      729.46     10.18 o
  -5   3  14        5.04        7.23      1.97 o
  -4   3  14        0.08       -1.25      1.61 o
  -3   3  14       44.71       41.57      2.39 o
  -2   3  14        0.58        4.12      1.60 o
  -1   3  14       38.36       25.34      1.81 o
   0   3  14      525.00      478.54      7.45 o
   1   3  14      306.39      279.13      5.25 o
   2   3  14       10.26        1.69      2.45 o
   3   3  14      749.31      747.01     11.86 o
   4   3  14      131.01      129.12      5.25 o
   5   3  14      121.05      101.98      5.59 o
   6   3  14       41.54       37.97      4.87 o
   7   3  14       16.10       20.20      4.86 o
   8   3  14        0.12        0.33      5.22 o
   9   3  14       10.41       -0.43      9.28 o
 -11   4  14        1.10        3.86      5.15 o
 -10   4  14        0.02       -1.64      4.03 o
  -9   4  14      153.83      161.75      8.02 o
  -8   4  14        4.84        3.30      3.34 o
  -7   4  14        9.61        3.44      2.96 o
  -6   4  14       67.97       62.53      3.45 o
  -5   4  14      418.01      378.35      6.60 o
  -4   4  14       21.20       20.63      1.95 o
  -3   4  14        0.01       -1.52      1.52 o
  -2   4  14      304.58      276.21      4.92 o
  -1   4  14        2.23        4.62      1.42 o
   0   4  14        0.56        0.23      1.59 o
   1   4  14        9.93        7.32      2.38 o
   2   4  14      485.32      471.03      8.01 o
   3   4  14        0.53       -0.94      2.67 o
   4   4  14       19.03       19.58      3.54 o
   5   4  14       15.40       17.25      3.41 o
   6   4  14       62.70       52.26      5.83 o
   7   4  14        3.85        1.84      4.36 o
   8   4  14       35.36       40.17      5.97 o
   9   4  14       20.05       30.85      9.17 o
 -11   5  14        0.01        3.70      5.11 o
 -10   5  14        0.03       -4.01      4.01 o
  -9   5  14       51.60       55.69      4.64 o
  -8   5  14        1.19       -0.76      3.96 o
  -7   5  14       46.04       44.37      3.82 o
  -6   5  14        1.69        2.87      2.86 o
  -5   5  14       16.74       18.76      2.54 o
  -4   5  14      483.36      452.90      6.90 o
  -3   5  14       24.03       20.22      1.77 o
  -2   5  14      585.71      581.34     10.77 o
  -1   5  14      488.18      486.31      7.63 o
   0   5  14      405.89      385.71      6.00 o
   1   5  14       48.28       51.56      2.64 o
   2   5  14       54.10       54.47      3.41 o
   3   5  14        5.72        1.79      2.64 o
   4   5  14        0.47        0.83      3.02 o
   5   5  14        5.32        8.16      3.73 o
   6   5  14        0.04        3.45      3.96 o
   7   5  14       76.86       67.32      6.13 o
   8   5  14       55.54       72.95      6.63 o
   9   5  14        6.27       12.34      8.01 o
 -11   6  14        9.83        7.42      5.65 o
 -10   6  14       52.03       56.81      7.42 o
  -9   6  14       76.50       72.29      5.07 o
  -8   6  14        8.25        3.47      3.18 o
  -7   6  14       59.57       51.18      3.88 o
  -6   6  14        1.95        4.90      2.21 o
  -5   6  14       33.88       64.67      3.24 o
  -4   6  14      336.47      326.30      5.77 o
  -3   6  14       30.02       34.15      2.21 o
  -2   6  14       44.71       47.70      2.50 o
  -1   6  14      591.88      594.99      8.65 o
   0   6  14        1.07       -0.18      1.94 o
   1   6  14        0.25       -1.80      1.99 o
   2   6  14      350.78      330.36      6.54 o
   3   6  14       51.25       40.71      3.85 o
   4   6  14        0.89        0.90      2.93 o
   5   6  14       41.26       32.96      4.44 o
   6   6  14        5.86       18.06      4.55 o
   7   6  14        0.26        0.90      4.53 o
   8   6  14       16.04       14.85      6.40 o
   9   6  14        0.00        0.86      6.43 o
 -11   7  14       39.64       46.43      6.44 o
 -10   7  14       25.67       31.57      5.00 o
  -9   7  14       10.37        5.74      3.69 o
  -8   7  14        3.58        0.97      3.59 o
  -7   7  14       12.87       14.42      3.21 o
  -6   7  14       82.86       82.09      3.45 o
  -5   7  14      429.06      386.64      6.63 o
  -4   7  14      419.79      402.80      6.40 o
  -3   7  14      480.33      461.88      6.52 o
  -2   7  14       25.70       23.80      2.15 o
  -1   7  14      557.01      545.89      8.22 o
   0   7  14        0.05       -1.35      1.35 o
   1   7  14       26.14       22.12      2.18 o
   2   7  14       25.36       28.53      2.66 o
   3   7  14      168.44      145.65      5.56 o
   4   7  14       84.29       88.31      7.11 o
   5   7  14       29.98       24.81      4.18 o
   6   7  14       43.22       56.08      5.49 o
   7   7  14       69.04       61.94      6.15 o
   8   7  14        3.73       -1.26      5.00 o
   9   7  14        4.41       13.05     10.40 o
 -11   8  14        3.68       10.48      5.31 o
 -10   8  14        2.23        5.17      4.60 o
  -9   8  14       12.18       11.70      4.59 o
  -8   8  14        1.17       -1.24      3.17 o
  -7   8  14        7.38        7.12      3.05 o
  -6   8  14        1.76       -0.16      2.47 o
  -5   8  14      164.07      153.70      4.36 o
  -4   8  14      421.81      388.75      6.16 o
  -3   8  14        0.02       -0.48      2.09 o
  -2   8  14      242.14      235.50      5.19 o
  -1   8  14      310.37      343.66      6.36 o
   0   8  14       30.21       27.91      2.60 o
   1   8  14       11.30       15.25      2.01 o
   2   8  14       10.03        8.38      2.58 o
   3   8  14      207.14      208.77      7.32 o
   4   8  14      233.41      215.65      7.67 o
   5   8  14        2.73        5.69      3.60 o
   6   8  14        1.19        3.86      3.93 o
   7   8  14        3.44        7.97      4.75 o
   8   8  14       25.70       31.79      7.21 o
   9   8  14        7.24        3.74     11.21 o
 -10   9  14        2.77       -4.48      4.48 o
  -9   9  14        2.83        2.82      5.10 o
  -8   9  14       19.70       26.13      5.33 o
  -7   9  14        1.96       -1.72      2.70 o
  -6   9  14      150.21      144.98      5.07 o
  -5   9  14       19.22       12.97      2.61 o
  -4   9  14      134.25      133.87      4.34 o
  -3   9  14       42.27       53.92      3.05 o
  -2   9  14       22.45       18.13      2.30 o
  -1   9  14      399.05      335.95      6.33 o
   0   9  14       36.42       32.16      2.69 o
   1   9  14      225.07      206.43      5.35 o
   2   9  14        6.00        6.93      4.05 o
   3   9  14       34.57       22.63      3.81 o
   4   9  14       41.02       34.69      4.27 o
   5   9  14        0.19        1.57      3.65 o
   6   9  14       27.19       24.72      4.83 o
   7   9  14       76.97       81.11      6.70 o
   8   9  14       25.36       23.45      6.88 o
 -10  10  14        0.01        2.40      4.51 o
  -9  10  14        1.39       -4.81      6.36 o
  -8  10  14      101.30      116.22      6.90 o
  -7  10  14        0.73        0.36      2.89 o
  -6  10  14        0.04       -2.83      3.10 o
  -5  10  14        2.06       -0.45      2.60 o
  -4  10  14       96.94       96.42      3.82 o
  -3  10  14       34.56       37.95      2.71 o
  -2  10  14        0.32       -1.27      1.90 o
  -1  10  14      467.89      453.54     11.20 o
   0  10  14      420.23      345.07     10.64 o
   1  10  14       13.05       18.44      5.30 o
   2  10  14       41.06       45.34      3.79 o
   3  10  14      372.01      317.91      8.75 o
   4  10  14       71.34       74.94      7.14 o
   5  10  14       19.53       20.35      4.35 o
   6  10  14        0.04       -4.08      4.08 o
   7  10  14        0.58       -5.16      5.21 o
   8  10  14       31.63       43.57      7.27 o
 -10  11  14       18.98       16.99      5.13 o
  -9  11  14       16.73        8.44      4.57 o
  -8  11  14       12.53       19.95      5.09 o
  -7  11  14       17.73       16.92      3.47 o
  -6  11  14       13.38       15.97      3.04 o
  -5  11  14       16.33        7.42      2.58 o
  -4  11  14        0.14       -0.69      2.18 o
  -3  11  14       70.32       74.26      3.52 o
  -2  11  14       38.09       30.04      2.69 o
  -1  11  14       48.10       46.09      3.22 o
   0  11  14        9.35       14.10      3.42 o
   1  11  14       11.07       12.82      2.89 o
   2  11  14       94.52       81.69      5.52 o
   3  11  14       78.82       59.96      4.78 o
   4  11  14       25.32       16.07      3.98 o
   5  11  14        0.55       -1.95      3.72 o
   6  11  14        0.02       -4.47      4.47 o
   7  11  14        2.50        5.60      5.56 o
   8  11  14        0.91        8.71      6.06 o
  -9  12  14        0.00       -2.61      4.06 o
  -8  12  14       30.89       32.91      4.64 o
  -7  12  14       30.40       35.24      3.65 o
  -6  12  14        0.46        0.39      3.17 o
  -5  12  14        0.04       -2.28      2.28 o
  -4  12  14      155.07      144.19      4.54 o
  -3  12  14       46.56       48.56      2.88 o
  -2  12  14       50.24       48.15      2.96 o
  -1  12  14      212.41      201.64      6.79 o
   0  12  14        9.42       20.43      3.64 o
   1  12  14       28.04       14.80      2.95 o
   2  12  14       86.23       86.22      4.63 o
   3  12  14       41.13       43.27      4.47 o
   4  12  14       68.63       63.54      5.28 o
   5  12  14        3.34        5.31      4.82 o
   6  12  14       42.25       48.40      7.68 o
   7  12  14       27.12       26.13      6.70 o
  -9  13  14        1.39       -4.96      4.96 o
  -8  13  14        1.14       -2.11      5.35 o
  -7  13  14       11.09       11.99      4.07 o
  -6  13  14       27.13       29.95      5.30 o
  -5  13  14       15.43       14.52      3.33 o
  -4  13  14       17.95       18.86      3.06 o
  -3  13  14       32.00       30.27      2.52 o
  -2  13  14        1.27        1.32      2.01 o
  -1  13  14        4.42        2.39      2.23 o
   0  13  14        3.58        4.27      2.61 o
   1  13  14        5.84        9.05      3.03 o
   2  13  14       52.46       47.10      4.00 o
   3  13  14       35.66       38.44      4.49 o
   4  13  14       61.38       65.41      6.14 o
   5  13  14       16.46       17.68      8.25 o
   6  13  14        4.11        0.42      6.00 o
   7  13  14       37.67       50.21     17.31 o
  -9  14  14        0.18       -5.43      5.43 o
  -8  14  14        2.09       -2.92      4.81 o
  -7  14  14       29.11       27.53      6.79 o
  -6  14  14       37.55       41.73      4.56 o
  -5  14  14        0.51       -3.09      3.09 o
  -4  14  14        1.63       -1.48      4.33 o
  -3  14  14       33.42       44.49      5.93 o
  -2  14  14       19.21       15.14      2.96 o
  -1  14  14       18.33       14.61      3.64 o
   0  14  14        0.40       -2.45      2.45 o
   1  14  14       24.49       21.04      3.28 o
   2  14  14       28.05       25.14      4.01 o
   3  14  14       57.84       63.65      7.06 o
   4  14  14       23.54       19.54      5.05 o
   5  14  14        3.50        5.17      6.24 o
   6  14  14       24.26       25.00      6.23 o
   7  14  14        2.58       -4.48      5.59 o
  -8  15  14        0.84        1.84      4.97 o
  -7  15  14       46.50       62.88      6.72 o
  -6  15  14        8.41       11.36      3.87 o
  -5  15  14       22.18       20.97      4.98 o
  -4  15  14       14.77       -0.08      4.92 o
  -3  15  14        0.21        8.51      4.90 o
  -2  15  14        2.54        0.89      3.31 o
  -1  15  14       16.09       17.81      2.65 o
   0  15  14        5.42       10.84      3.06 o
   1  15  14        6.58        5.59      3.16 o
   2  15  14       13.76       15.17      3.80 o
   3  15  14        5.18        2.74      4.06 o
   4  15  14        5.33        5.79      5.98 o
   5  15  14        4.77       -4.85      4.85 o
   6  15  14        0.18       -2.91      5.70 o
  -8  16  14       26.63       42.17      6.80 o
  -7  16  14        0.14        1.26      4.04 o
  -6  16  14        7.23       13.15      3.97 o
  -5  16  14        1.15       -2.95      2.95 o
  -4  16  14       46.25       49.13      6.66 o
  -3  16  14        3.36        6.44      6.44 o
  -2  16  14       50.65       57.41      4.42 o
  -1  16  14        3.97        1.24      3.34 o
   0  16  14        0.96       -0.29      2.80 o
   1  16  14        6.46        4.35      3.25 o
   2  16  14        2.25       -2.36      3.42 o
   3  16  14       15.62        6.61      4.34 o
   4  16  14        1.80       -4.54      4.54 o
   5  16  14       14.36       18.48      5.92 o
   6  16  14        4.88        1.05      5.59 o
  -7  17  14       13.74       23.65      4.92 o
  -6  17  14       41.24       41.59      7.24 o
  -5  17  14        3.50       -2.22      8.99 o
  -4  17  14        1.46       -2.57      8.99 o
  -3  17  14       46.88       33.78      8.08 o
  -2  17  14        4.09        2.56      6.58 o
  -1  17  14        0.23       -3.28      3.28 o
   0  17  14       11.23        0.31      4.17 o
   1  17  14        0.07       -3.49      3.49 o
   2  17  14        3.72        0.92      3.80 o
   3  17  14        2.37       -2.52      4.15 o
   4  17  14        0.00       -7.10      7.10 o
   5  17  14        9.22        5.85      6.52 o
  -6  18  14        1.03        2.44      3.84 o
  -5  18  14        1.56       23.58     10.62 o
  -4  18  14        0.00       -7.65      7.65 o
  -3  18  14        8.46        3.09      9.34 o
  -2  18  14       12.71       24.40     10.57 o
  -1  18  14        5.30        9.18      4.45 o
   0  18  14       24.51       26.13      4.99 o
   1  18  14        0.06       -2.91      4.85 o
   2  18  14        1.27       -1.28      3.97 o
   3  18  14       10.22       12.83      4.83 o
   4  18  14       29.92       37.27      5.98 o
  -6  19  14        1.18       -3.79      3.79 o
  -5  19  14       20.49        4.38     10.98 o
  -4  19  14        2.60       -7.82      7.82 o
  -3  19  14       19.52       26.04     11.15 o
  -2  19  14        2.70       -8.35      8.35 o
  -1  19  14       31.83       28.19      4.97 o
   0  19  14       10.86       10.52      5.02 o
   1  19  14       15.70       10.44      5.62 o
   2  19  14        0.59        0.68      4.19 o
   3  19  14        2.88        2.61      4.63 o
   4  19  14        3.61        5.60      8.11 o
  -4  20  14        1.12        3.44      9.69 o
  -3  20  14        4.87        6.42     10.10 o
  -2  20  14        7.33        7.58      5.52 o
  -1  20  14        0.05       -4.06      4.06 o
   0  20  14       19.79       26.88      5.66 o
   1  20  14       28.78       37.71      6.61 o
   2  20  14       84.55       93.81      9.25 o
  -3  21  14        4.82        8.29     10.57 o
  -2  21  14        8.68        4.67     10.16 o
  -1  21  14        2.24        1.25      4.52 o
   0  21  14       31.85       24.66      5.63 o
   1  21  14        8.36        7.03      9.92 o
 -11   1  15        0.83       -5.89      5.89 o
 -10   1  15        6.88        5.67      3.95 o
  -9   1  15       72.42       91.24      5.21 o
  -8   1  15       34.11       35.08      3.47 o
  -7   1  15       15.27       13.97      2.59 o
  -6   1  15        0.15       -2.00      2.39 o
  -5   1  15       69.61       58.16      3.37 o
  -4   1  15       14.46       18.60      2.62 o
  -3   1  15        3.63        3.38      1.90 o
  -2   1  15        0.50       -1.10      1.53 o
  -1   1  15       63.94       58.68      2.49 o
   0   1  15      200.59      198.65      3.83 o
   1   1  15       17.04       16.46      2.38 o
   2   1  15       83.43       79.11      3.62 o
   3   1  15      103.90      100.34      4.20 o
   4   1  15      189.59      178.86      6.15 o
   5   1  15        4.12        6.71      3.31 o
   6   1  15        0.48       -2.37      3.61 o
   7   1  15        6.52        6.46      5.11 o
   8   1  15        1.77       -2.94      6.54 o
   9   1  15       56.85       85.84     11.30 o
 -11   2  15        3.73        6.19      6.18 o
 -10   2  15       36.69       49.58      5.48 o
  -9   2  15        7.49        9.29      3.38 o
  -8   2  15       15.90       14.00      3.00 o
  -7   2  15       19.67       21.66      2.97 o
  -6   2  15       33.66       27.71      2.78 o
  -5   2  15        0.30       -2.21      2.32 o
  -4   2  15       24.37       19.76      2.39 o
  -3   2  15       77.51       64.63      2.90 o
  -2   2  15       63.48       71.15      2.90 o
  -1   2  15      239.45      208.56      4.15 o
   0   2  15       72.05       83.98      3.10 o
   1   2  15      184.44      172.19      4.85 o
   2   2  15        5.65        6.73      2.77 o
   3   2  15      408.44      423.03      8.79 o
   4   2  15       22.45       26.81      3.51 o
   5   2  15       16.64       18.89      4.38 o
   6   2  15        3.58        0.91      3.40 o
   7   2  15        5.20       10.37      5.45 o
   8   2  15       19.50       18.94      9.63 o
   9   2  15        0.07       23.98      8.67 o
 -11   3  15       10.58       12.78      6.74 o
 -10   3  15        3.00        6.60      4.77 o
  -9   3  15        2.09        1.61      3.37 o
  -8   3  15        1.78        0.30      2.69 o
  -7   3  15       66.84       64.88      3.82 o
  -6   3  15        9.17       10.03      2.65 o
  -5   3  15      362.83      358.46      6.50 o
  -4   3  15       13.81       11.03      1.97 o
  -3   3  15      234.28      214.32      4.68 o
  -2   3  15      129.69      129.99      3.66 o
  -1   3  15      342.33      309.43      4.98 o
   0   3  15      279.39      279.43      5.34 o
   1   3  15      572.07      558.51      8.04 o
   2   3  15      226.39      204.58      6.11 o
   3   3  15      595.93      572.05     10.38 o
   4   3  15        7.52        3.05      3.05 o
   5   3  15       31.78       39.65      4.09 o
   6   3  15        4.61        8.17      4.17 o
   7   3  15       96.59       88.26      6.68 o
   8   3  15        0.33        1.29      5.77 o
   9   3  15       11.19       18.52     11.21 o
 -11   4  15        2.27        1.29      5.21 o
 -10   4  15        5.98        3.69      4.22 o
  -9   4  15       45.43       53.95      4.72 o
  -8   4  15        3.19        1.95      2.87 o
  -7   4  15      343.26      319.89      6.98 o
  -6   4  15        1.37        1.67      2.46 o
  -5   4  15      261.01      219.51      5.23 o
  -4   4  15      118.15      126.81      3.84 o
  -3   4  15        7.04        9.62      1.95 o
  -2   4  15      172.61      163.24      4.10 o
  -1   4  15      695.26      660.07      8.54 o
   0   4  15      252.87      246.68      4.97 o
   1   4  15      439.25      412.73      6.80 o
   2   4  15       25.39       36.33      3.42 o
   3   4  15      530.59      468.11     10.12 o
   4   4  15       12.25       13.92      3.68 o
   5   4  15       24.74       16.23      3.58 o
   6   4  15       28.88       40.93      5.70 o
   7   4  15       22.10        9.79      4.71 o
   8   4  15        1.84        8.41      5.90 o
   9   4  15        8.45        6.76      8.27 o
 -11   5  15       14.46       22.21      7.78 o
 -10   5  15       19.61       12.99      4.59 o
  -9   5  15        0.35        1.27      3.50 o
  -8   5  15       28.95       35.82      4.01 o
  -7   5  15        9.62        9.07      3.90 o
  -6   5  15      322.89      313.86      6.60 o
  -5   5  15       60.23       46.48      3.00 o
  -4   5  15      279.74      223.97      5.04 o
  -3   5  15      119.36       98.61      3.35 o
  -2   5  15        2.18        3.01      1.70 o
  -1   5  15      394.89      386.14      6.64 o
   0   5  15       96.95       89.19      3.15 o
   1   5  15      204.48      180.74      4.57 o
   2   5  15      549.47      558.11      9.80 o
   3   5  15        2.75        7.36      3.04 o
   4   5  15      161.46      152.39      5.79 o
   5   5  15        9.36        0.46      3.59 o
   6   5  15      106.97      110.43      7.74 o
   7   5  15        0.02       -0.77      4.47 o
   8   5  15       15.68       18.44      7.17 o
   9   5  15        2.17        1.42      7.94 o
 -11   6  15        0.61        3.80      7.88 o
 -10   6  15       15.80       17.93      4.71 o
  -9   6  15       21.73       18.90      4.44 o
  -8   6  15        4.53        4.23      3.78 o
  -7   6  15        0.84       -2.10      2.52 o
  -6   6  15       75.15       55.75      3.75 o
  -5   6  15        8.03       10.89      2.32 o
  -4   6  15      330.89      273.85      5.39 o
  -3   6  15        1.67        2.33      1.79 o
  -2   6  15      372.62      352.77      6.61 o
  -1   6  15       97.78       77.56      3.40 o
   0   6  15      119.82      117.21      3.50 o
   1   6  15        0.09       -1.65      1.88 o
   2   6  15      111.89      131.23      4.52 o
   3   6  15      247.66      260.88      7.69 o
   4   6  15       75.16       67.74      5.01 o
   5   6  15        8.64        4.46      4.41 o
   6   6  15       66.65       73.82      6.12 o
   7   6  15       33.18       32.29      5.64 o
   8   6  15        1.87       -0.80      5.06 o
   9   6  15       16.76       23.53     13.31 o
 -11   7  15        7.62       18.89      5.75 o
 -10   7  15        3.64        7.19      4.84 o
  -9   7  15       24.21       21.92      4.33 o
  -8   7  15       24.64       23.72      3.89 o
  -7   7  15       38.98       29.10      3.60 o
  -6   7  15       11.80        9.19      2.88 o
  -5   7  15      629.07      614.48      9.34 o
  -4   7  15       23.40       36.49      2.55 o
  -3   7  15       46.34       34.38      2.15 o
  -2   7  15      248.08      223.71      5.25 o
  -1   7  15      138.51      128.30      4.25 o
   0   7  15       11.23        6.50      1.72 o
   1   7  15      100.54      100.07      3.49 o
   2   7  15       87.59       76.37      4.18 o
   3   7  15      626.61      607.80     10.96 o
   4   7  15        6.67        1.38      3.35 o
   5   7  15        2.55        6.07      3.86 o
   6   7  15        0.47        2.04      4.11 o
   7   7  15        2.83        0.71      4.65 o
   8   7  15        5.24        3.94      5.41 o
 -10   8  15        0.81        0.78      4.38 o
  -9   8  15       30.73       39.43      6.00 o
  -8   8  15       29.29       28.29      3.91 o
  -7   8  15      183.86      200.05      9.75 o
  -6   8  15      205.60      217.02      6.07 o
  -5   8  15      290.92      263.59      6.25 o
  -4   8  15       31.80       23.60      2.83 o
  -3   8  15      877.90      873.62     11.65 o
  -2   8  15      207.80      156.77      4.60 o
  -1   8  15       68.23       71.60      3.35 o
   0   8  15      226.74      188.72      5.11 o
   1   8  15      135.59      133.90      4.62 o
   2   8  15       77.21       65.99      4.11 o
   3   8  15       82.94       76.12      5.05 o
   4   8  15        5.20       -0.02      3.38 o
   5   8  15        0.12       -3.55      3.55 o
   6   8  15       22.03       32.41      5.11 o
   7   8  15       15.87       13.79      5.16 o
   8   8  15       19.07       22.61      6.98 o
 -10   9  15        3.14        0.21      4.57 o
  -9   9  15       10.16       -1.64      4.23 o
  -8   9  15       31.44       38.35      4.59 o
  -7   9  15       31.32       37.00      3.79 o
  -6   9  15       91.91       70.10      4.02 o
  -5   9  15        0.00       -1.94      2.39 o
  -4   9  15      170.23      169.47      6.51 o
  -3   9  15      107.26       84.37      3.63 o
  -2   9  15        7.98        4.70      2.22 o
  -1   9  15      107.82       99.33      3.94 o
   0   9  15        8.72       -1.17      2.26 o
   1   9  15       94.75      103.48      4.58 o
   2   9  15       29.00       29.35      3.67 o
   3   9  15       68.09       60.50      4.85 o
   4   9  15       11.31       13.27      3.96 o
   5   9  15      136.34      143.77      7.05 o
   6   9  15        8.11        9.95      4.54 o
   7   9  15        7.19        0.32      4.82 o
   8   9  15        1.26        6.35      6.48 o
 -10  10  15        1.98       -1.17      4.71 o
  -9  10  15       26.84       33.53      5.44 o
  -8  10  15        2.36       10.89      3.80 o
  -7  10  15        6.85        5.75      3.31 o
  -6  10  15       43.76       35.98      3.66 o
  -5  10  15        3.89        2.69      2.40 o
  -4  10  15       62.89       52.01      3.38 o
  -3  10  15      105.20       96.21      4.61 o
  -2  10  15       18.59       18.02      2.51 o
  -1  10  15      375.42      322.02      7.12 o
   0  10  15      136.66      129.97      4.95 o
   1  10  15       47.33       46.76      3.67 o
   2  10  15       49.74       42.48      3.75 o
   3  10  15        2.27        1.45      3.44 o
   4  10  15        0.32        2.04      3.56 o
   5  10  15        7.21       10.95      4.27 o
   6  10  15       36.91       43.09      6.80 o
   7  10  15        2.39        5.83      6.39 o
   8  10  15        0.17       -0.29      6.33 o
 -10  11  15        3.28       -2.23      4.71 o
  -9  11  15       28.65       12.52      4.93 o
  -8  11  15        3.38        1.43      3.96 o
  -7  11  15        1.07        0.92      2.97 o
  -6  11  15        1.73        2.07      2.87 o
  -5  11  15       59.18       48.50      3.53 o
  -4  11  15       95.47      103.04      4.32 o
  -3  11  15       17.61        6.55      3.67 o
  -2  11  15      128.82      113.22      4.51 o
  -1  11  15        0.23        0.94      2.47 o
   0  11  15       20.98       27.18      3.13 o
   1  11  15       26.00       14.50      3.05 o
   2  11  15        7.81        5.34      3.03 o
   3  11  15       34.96       37.81      4.37 o
   4  11  15        4.90       -0.58      3.65 o
   5  11  15       16.43       26.27      4.74 o
   6  11  15        0.13       -3.69      4.93 o
   7  11  15       42.24       56.80      7.62 o
  -9  12  15        0.75        7.56      4.43 o
  -8  12  15       12.15        5.00      5.47 o
  -7  12  15       37.79       41.35      3.83 o
  -6  12  15       40.38       32.83      4.35 o
  -5  12  15       48.71       46.44      3.48 o
  -4  12  15        0.01       -2.26      2.26 o
  -3  12  15       35.62       31.50      2.90 o
  -2  12  15        0.02       -2.15      2.15 o
  -1  12  15       27.18       30.09      3.02 o
   0  12  15       69.15       57.14      3.75 o
   1  12  15       36.32       26.74      3.41 o
   2  12  15        0.22       -2.89      2.89 o
   3  12  15       52.94       50.94      4.88 o
   4  12  15        0.50        2.29      4.26 o
   5  12  15       21.15       41.02      6.06 o
   6  12  15       11.52       17.87      5.95 o
   7  12  15        0.85        3.49      5.75 o
  -9  13  15        0.40       -3.06      6.09 o
  -8  13  15        4.53        2.71      5.00 o
  -7  13  15       28.89       32.95      4.89 o
  -6  13  15        1.69        1.04      3.51 o
  -5  13  15       86.61       89.33      5.13 o
  -4  13  15      105.39      113.48      5.31 o
  -3  13  15       60.04       69.52      3.37 o
  -2  13  15        1.43        2.56      2.18 o
  -1  13  15        3.37        3.91      2.49 o
   0  13  15      227.42      223.75      6.40 o
   1  13  15      123.10      130.24      5.47 o
   2  13  15      255.41      264.48      7.57 o
   3  13  15        3.35        3.34      3.60 o
   4  13  15        3.29        4.54      4.52 o
   5  13  15       10.99        9.64      5.23 o
   6  13  15       21.21       35.14      7.31 o
   7  13  15        6.43        1.90      5.87 o
  -8  14  15       10.49        7.97      5.92 o
  -7  14  15       42.08       42.93      5.25 o
  -6  14  15        0.12       -1.81      3.47 o
  -5  14  15        5.41        9.43      3.33 o
  -4  14  15        0.07        0.38      2.77 o
  -3  14  15       38.53       30.62      3.56 o
  -2  14  15       30.29       24.97      3.47 o
  -1  14  15       72.97       80.89      4.23 o
   0  14  15       26.94       29.37      3.38 o
   1  14  15       43.56       52.69      4.11 o
   2  14  15       25.66       34.45      4.43 o
   3  14  15       73.63       83.95      6.36 o
   4  14  15        1.39        3.65      4.56 o
   5  14  15       26.42       36.07      6.29 o
   6  14  15       15.92       20.45      9.95 o
  -8  15  15        3.05       -0.67      4.98 o
  -7  15  15        1.66        5.38      4.25 o
  -6  15  15       15.05        9.59      4.24 o
  -5  15  15       10.25        5.66      3.38 o
  -4  15  15        7.01       10.03      9.72 o
  -3  15  15       28.91       23.79      3.74 o
  -2  15  15       25.45       28.35      3.69 o
  -1  15  15      113.56      137.17      6.26 o
   0  15  15        4.91       -1.11      2.81 o
   1  15  15       24.58       34.79      4.04 o
   2  15  15        5.69        9.15      3.90 o
   3  15  15       32.60       33.29      5.75 o
   4  15  15       10.07        8.08      4.91 o
   5  15  15       17.35       21.34      6.02 o
   6  15  15       14.04       20.43      6.40 o
  -7  16  15        0.12       -5.46      5.46 o
  -6  16  15       20.73       19.74      4.67 o
  -5  16  15        0.04       -0.35      3.30 o
  -4  16  15        0.87       -0.81      5.15 o
  -3  16  15       37.42       57.57     16.46 o
  -2  16  15       13.26       15.29      3.78 o
  -1  16  15       82.07       83.79      5.67 o
   0  16  15       24.15       22.84      3.58 o
   1  16  15       14.66       16.18      3.71 o
   2  16  15        2.39        0.01      4.97 o
   3  16  15       19.16       18.85      4.86 o
   4  16  15        2.29       -4.57      4.57 o
   5  16  15       20.44       20.70      5.98 o
  -7  17  15        1.42        2.28      5.78 o
  -6  17  15        6.62        2.80      4.12 o
  -5  17  15        1.66        0.99      9.69 o
  -4  17  15        5.96       -2.57      8.87 o
  -3  17  15       87.19      106.31     14.48 o
  -2  17  15        0.55        3.04      3.74 o
  -1  17  15       14.10       19.62      6.58 o
   0  17  15        0.01        2.69      4.94 o
   1  17  15       26.73       25.87      4.39 o
   2  17  15        0.54       -2.68      3.97 o
   3  17  15        0.02       -3.88      3.88 o
   4  17  15        3.75        3.56      4.90 o
   5  17  15        0.01       -3.29      5.10 o
  -6  18  15        6.15        3.56      3.96 o
  -5  18  15       20.34       15.24     10.57 o
  -4  18  15       19.08       31.52     11.91 o
  -3  18  15       15.85       15.65     10.33 o
  -2  18  15       12.58       15.59      4.45 o
  -1  18  15        4.31        6.38      4.40 o
   0  18  15       17.49        6.37      8.55 o
   1  18  15        0.11        5.65      9.92 o
   2  18  15       32.91       37.33      5.31 o
   3  18  15        0.04        4.89      4.67 o
   4  18  15        0.00       -4.86      4.86 o
  -5  19  15        1.35       -2.34      9.52 o
  -4  19  15       15.79       -6.89      9.52 o
  -3  19  15        0.66       -5.90      9.05 o
  -2  19  15        6.26        7.40      3.90 o
  -1  19  15        7.85       -3.32      4.19 o
   0  19  15       48.76       48.18      8.58 o
   1  19  15        3.58        8.35      6.92 o
   2  19  15        5.21       13.56      6.42 o
   3  19  15       43.81       59.74      6.46 o
  -4  20  15       33.56       33.63     12.61 o
  -3  20  15        1.27       16.05     10.74 o
  -2  20  15        1.41        4.36      4.00 o
  -1  20  15       26.02       29.06      5.28 o
   0  20  15        5.37        5.17      5.09 o
   1  20  15        0.60       -5.30      5.30 o
   2  20  15       17.67        8.94      6.67 o
  -1  21  15        0.25        0.06      4.96 o
 -11   0  16        1.62       -7.20      7.20 o
 -10   0  16      156.07      160.93      9.85 o
  -9   0  16       29.12       39.46     10.90 o
  -8   0  16       23.19       17.63      5.00 o
  -7   0  16       25.42       35.94      4.31 o
  -6   0  16     1345.78     1208.38     19.02 o
  -5   0  16     1030.85      957.94     15.87 o
  -4   0  16     2552.27     2432.99     36.54 o
  -3   0  16       88.75       79.07      5.21 o
  -2   0  16     2797.25     2679.11     38.89 o
  -1   0  16      363.86      348.83      7.81 o
   0   0  16       18.66       25.67      3.21 o
   1   0  16     1570.59     1455.45     23.63 o
   2   0  16      196.73      220.85      8.10 o
   3   0  16       52.52       56.01      8.34 o
   4   0  16      184.13      183.19     10.57 o
   5   0  16       17.03       27.59     11.15 o
   6   0  16        1.45       -5.17      5.29 o
   7   0  16       15.84        4.20      8.99 o
   8   0  16        0.55       -2.69     10.27 o
   9   0  16        9.98       16.35     13.25 o
 -11   1  16        8.08       -5.43      5.43 o
 -10   1  16        2.91        5.06      4.04 o
  -9   1  16       11.84       16.08      3.86 o
  -8   1  16       45.86       55.43      3.96 o
  -7   1  16        7.07        5.60      2.68 o
  -6   1  16        2.36        5.51      2.33 o
  -5   1  16      548.30      528.42      8.34 o
  -4   1  16      346.67      331.74      6.92 o
  -3   1  16      401.25      383.60      7.18 o
  -2   1  16      315.19      313.25      5.34 o
  -1   1  16      395.83      336.31      5.55 o
   0   1  16      234.38      221.56      5.00 o
   1   1  16      740.27      719.35     11.42 o
   2   1  16      580.39      531.78      9.86 o
   3   1  16       74.26       73.26      4.35 o
   4   1  16       63.73       68.76      4.47 o
   5   1  16       42.15       50.54      5.06 o
   6   1  16        1.10       -0.11      3.96 o
   7   1  16       26.85       25.63      6.02 o
   8   1  16        1.15       -2.24      7.46 o
   9   1  16       18.89       39.03     14.83 o
 -11   2  16       14.13        4.57      5.42 o
 -10   2  16       12.38        9.55      5.82 o
  -9   2  16       67.82       88.46      5.25 o
  -8   2  16        5.26        1.51      2.86 o
  -7   2  16       66.17       65.80      3.85 o
  -6   2  16       27.89       35.63      3.17 o
  -5   2  16      354.95      370.33      6.82 o
  -4   2  16        1.46       -1.24      2.31 o
  -3   2  16        3.91        4.55      2.06 o
  -2   2  16      169.55      166.46      4.52 o
  -1   2  16        0.40       -1.07      1.72 o
   0   2  16       89.61       80.39      3.29 o
   1   2  16      185.56      209.43      6.10 o
   2   2  16       29.74       26.44      3.40 o
   3   2  16       16.96       11.42      3.17 o
   4   2  16       95.42       95.15      5.06 o
   5   2  16       29.15       22.03      3.86 o
   6   2  16      113.95      123.13      6.99 o
   7   2  16        8.15       -3.29      5.24 o
   8   2  16       11.73       19.70      8.30 o
   9   2  16       12.60       41.88     10.13 o
 -11   3  16       11.64        6.30      6.90 o
 -10   3  16        8.55        7.49      4.49 o
  -9   3  16        4.99        6.01      3.27 o
  -8   3  16        0.18       -1.37      2.80 o
  -7   3  16       34.45       34.88      3.39 o
  -6   3  16       52.49       35.95      3.37 o
  -5   3  16       85.35      103.96      4.37 o
  -4   3  16        7.97        0.55      3.02 o
  -3   3  16      982.11      965.89     11.47 o
  -2   3  16      498.70      459.60      7.03 o
  -1   3  16      153.06      156.54      4.00 o
   0   3  16        7.03       10.99      2.70 o
   1   3  16     1609.74     1512.60     23.32 o
   2   3  16      136.78      145.86      5.52 o
   3   3  16        7.18        0.44      2.82 o
   4   3  16       69.09       61.22      4.43 o
   5   3  16        0.90        0.24      3.16 o
   6   3  16       42.30       50.80      5.46 o
   7   3  16       36.87       30.90      6.32 o
   8   3  16       29.21       41.22      9.17 o
   9   3  16       11.77       19.64      9.16 o
 -11   4  16        5.92       -1.77      6.40 o
 -10   4  16       15.78       24.32      5.64 o
  -9   4  16        9.34        8.90      3.40 o
  -8   4  16       44.87       41.03      3.80 o
  -7   4  16       94.44      102.35      4.49 o
  -6   4  16      758.58      703.45     10.28 o
  -5   4  16      344.49      310.35      6.77 o
  -4   4  16      306.10      291.58      5.81 o
  -3   4  16      214.95      179.39      4.51 o
  -2   4  16      521.76      529.71      7.70 o
  -1   4  16        1.13        0.97      1.89 o
   0   4  16      388.84      391.46      7.17 o
   1   4  16       95.76       96.42      3.72 o
   2   4  16      451.38      439.89      8.99 o
   3   4  16       15.99       17.32      3.36 o
   4   4  16        3.69        3.60      3.13 o
   5   4  16        9.10        7.27      4.10 o
   6   4  16        3.14        8.27      4.47 o
   7   4  16        1.58       -5.10      5.10 o
   8   4  16        5.02        6.14      7.04 o
 -11   5  16        5.82       10.70      5.36 o
 -10   5  16        9.74       14.57      4.70 o
  -9   5  16       41.04       65.42      5.22 o
  -8   5  16       76.71       71.87      4.37 o
  -7   5  16       26.77       29.26      3.33 o
  -6   5  16      281.21      259.89      6.37 o
  -5   5  16       11.37        7.07      2.51 o
  -4   5  16        1.80        3.68      2.29 o
  -3   5  16      172.86      187.67      5.82 o
  -2   5  16      609.60      570.91      7.95 o
  -1   5  16       13.82       11.80      2.00 o
   0   5  16       95.22       89.96      3.40 o
   1   5  16       14.50        8.97      2.34 o
   2   5  16       59.57       51.87      3.86 o
   3   5  16       93.87       85.86      4.68 o
   4   5  16       17.33       21.45      3.58 o
   5   5  16        0.92       -3.37      3.37 o
   6   5  16        4.02        1.95      4.31 o
   7   5  16       20.79       17.48      5.27 o
   8   5  16        2.09        0.99      6.04 o
 -11   6  16        3.87       10.28     10.47 o
 -10   6  16        1.13       -0.16      4.22 o
  -9   6  16       59.42       64.66      5.03 o
  -8   6  16      101.49      102.44      5.32 o
  -7   6  16        0.00       -2.94      2.94 o
  -6   6  16        0.14        2.77      2.66 o
  -5   6  16       48.11       39.77      2.93 o
  -4   6  16      117.82      110.73      3.78 o
  -3   6  16       50.95       49.97      2.93 o
  -2   6  16      864.96      757.53     10.72 o
  -1   6  16      192.19      156.93      4.73 o
   0   6  16       37.95       33.05      2.51 o
   1   6  16        0.30       -2.30      2.30 o
   2   6  16      147.19      127.32      6.28 o
   3   6  16       34.63       36.83      3.82 o
   4   6  16       23.78       27.68      4.27 o
   5   6  16        8.72        9.93      4.02 o
   6   6  16       39.87       47.61      5.60 o
   7   6  16       10.64       13.36      5.21 o
   8   6  16        4.40        0.69      6.19 o
 -10   7  16        2.78       -3.87      4.66 o
  -9   7  16       15.58       13.54      4.22 o
  -8   7  16      116.41      136.14      5.84 o
  -7   7  16       27.92       34.98      6.11 o
  -6   7  16        0.20        2.79      2.95 o
  -5   7  16        0.41        4.24      2.57 o
  -4   7  16       28.22       27.36      3.17 o
  -3   7  16       12.47       14.46      2.57 o
  -2   7  16       12.33       11.40      2.45 o
  -1   7  16      127.40      113.89      4.21 o
   0   7  16       82.13       74.01      3.64 o
   1   7  16      204.17      190.23      5.45 o
   2   7  16        1.32       -1.16      2.80 o
   3   7  16       65.44       75.92      6.75 o
   4   7  16       21.70       22.50      4.24 o
   5   7  16       54.08       57.75      5.42 o
   6   7  16        6.37       -3.48      4.26 o
   7   7  16        7.68       -2.77      4.70 o
   8   7  16        8.94       10.72      5.58 o
 -10   8  16        0.36       -1.51      5.20 o
  -9   8  16        4.21        0.86      4.29 o
  -8   8  16       58.01       68.90      5.03 o
  -7   8  16      136.01      139.16      5.55 o
  -6   8  16        5.68        1.79      3.01 o
  -5   8  16       66.10       56.62      3.63 o
  -4   8  16        2.84       -1.43      2.39 o
  -3   8  16       60.15       63.16      3.54 o
  -2   8  16        5.25        1.52      2.35 o
  -1   8  16        1.01       -0.10      2.18 o
   0   8  16      162.53      152.51      4.85 o
   1   8  16       13.56        9.70      3.25 o
   2   8  16        7.76       -1.01      3.23 o
   3   8  16       11.79       21.90      4.04 o
   4   8  16      115.44      114.94      6.29 o
   5   8  16        3.51       -3.76      3.76 o
   6   8  16        0.67       -4.12      4.12 o
   7   8  16       16.08       21.78      7.32 o
   8   8  16       12.93       19.50      7.12 o
 -10   9  16        3.88       11.41      4.97 o
  -9   9  16        4.78        9.54      4.62 o
  -8   9  16        2.59       -3.62      3.62 o
  -7   9  16        0.01       -2.96      2.96 o
  -6   9  16       67.08       58.59      3.85 o
  -5   9  16        0.86        2.28      2.50 o
  -4   9  16        0.31       -2.33      2.33 o
  -3   9  16      433.84      403.74     10.51 o
  -2   9  16      144.58      157.23      7.54 o
  -1   9  16       27.10       24.96      2.78 o
   0   9  16        0.44        1.10      2.27 o
   1   9  16        2.53        0.01      2.65 o
   2   9  16        5.26       -2.44      3.18 o
   3   9  16        0.57       -3.13      3.13 o
   4   9  16       23.60       34.94      5.18 o
   5   9  16        0.48        3.66      4.06 o
   6   9  16        0.02        1.14      4.40 o
   7   9  16       71.43       94.86      8.64 o
   8   9  16        5.13        9.96      6.87 o
 -10  10  16       34.46       38.56      5.95 o
  -9  10  16        1.65       -4.23      4.23 o
  -8  10  16       12.07       14.57      4.35 o
  -7  10  16       28.91       31.49      4.00 o
  -6  10  16        7.62       17.07      3.27 o
  -5  10  16        0.01        0.18      2.48 o
  -4  10  16       13.74        8.81      2.55 o
  -3  10  16      185.83      168.70      5.04 o
  -2  10  16      467.64      447.23      7.85 o
  -1  10  16      134.84      132.30      4.97 o
   0  10  16        0.08       -0.73      2.55 o
   1  10  16      211.71      201.18      6.36 o
   2  10  16       15.41       11.02      3.23 o
   3  10  16       17.70       20.32      3.99 o
   4  10  16       25.53       28.42      6.55 o
   5  10  16       84.50       92.74      6.33 o
   6  10  16       33.18       41.33      5.71 o
   7  10  16       15.93       16.18      6.27 o
  -9  11  16        1.58       -3.70      4.45 o
  -8  11  16       96.94      108.66      8.32 o
  -7  11  16        0.03       -2.14      3.31 o
  -6  11  16        2.05       -0.79      4.81 o
  -5  11  16        7.13       -0.25      2.69 o
  -4  11  16        7.75        1.91      2.53 o
  -3  11  16        6.07        8.39      3.29 o
  -2  11  16        1.71        0.09      2.32 o
  -1  11  16       15.08       21.81      3.03 o
   0  11  16      108.47       98.02      4.58 o
   1  11  16       20.25       26.05      4.66 o
   2  11  16       21.84       27.43      3.70 o
   3  11  16       15.51       10.31      3.98 o
   4  11  16        3.23        2.16      4.25 o
   5  11  16       25.52       33.61      5.34 o
   6  11  16        2.14        5.16      5.53 o
   7  11  16        1.96        0.06      5.96 o
  -9  12  16        0.01       -2.95      4.38 o
  -8  12  16       88.59       99.49      8.24 o
  -7  12  16       23.95       30.21      4.22 o
  -6  12  16       67.35       69.39      4.33 o
  -5  12  16        0.58       -2.58      2.58 o
  -4  12  16        4.72        9.23      2.63 o
  -3  12  16        1.30        1.89      2.49 o
  -2  12  16        0.87        1.82      2.44 o
  -1  12  16        2.27       -1.85      2.47 o
   0  12  16      142.36      149.97      5.58 o
   1  12  16      148.89      149.85      5.84 o
   2  12  16        0.12       -1.81      3.00 o
   3  12  16       72.03       82.89      5.58 o
   4  12  16        6.47       -1.89      3.86 o
   5  12  16       25.16       30.06      7.90 o
   6  12  16       40.83       45.67      6.91 o
   7  12  16       30.79       42.32      7.46 o
  -9  13  16        1.32       -3.58      5.28 o
  -8  13  16       21.36       27.96      5.92 o
  -7  13  16        0.01       -3.99      4.39 o
  -6  13  16        0.77       -3.47      3.47 o
  -5  13  16        0.19       -3.03      3.03 o
  -4  13  16        0.22       -2.32      2.95 o
  -3  13  16       19.21       17.90      2.89 o
  -2  13  16        0.03       -1.39      2.95 o
  -1  13  16        1.12        3.21      2.61 o
   0  13  16       56.89       65.83      4.19 o
   1  13  16        5.69        4.72      3.97 o
   2  13  16        0.28        2.33      3.12 o
   3  13  16        5.29        5.05      3.90 o
   4  13  16        0.25       -2.60      4.42 o
   5  13  16        0.01       -1.24      4.97 o
   6  13  16        8.44        7.31      6.00 o
  -8  14  16        4.47        5.65      5.32 o
  -7  14  16        2.76       13.28      4.50 o
  -6  14  16       48.31       49.59      5.39 o
  -5  14  16       16.21       18.32      4.13 o
  -4  14  16       31.08       39.36      4.08 o
  -3  14  16       13.06        5.59      3.17 o
  -2  14  16        7.07        6.94      3.21 o
  -1  14  16       64.98       72.51      4.08 o
   0  14  16       11.65       14.93      3.16 o
   1  14  16      131.48      124.13      5.51 o
   2  14  16       98.39       95.96      5.86 o
   3  14  16       28.71       40.95      7.23 o
   4  14  16       19.63       12.92      5.22 o
   5  14  16        3.94       -2.83      5.05 o
   6  14  16        8.73       17.20     15.89 o
  -8  15  16        4.80        3.33      5.16 o
  -7  15  16       37.06       39.59      6.40 o
  -6  15  16       67.78       69.00      6.02 o
  -5  15  16       22.25       14.65      4.05 o
  -4  15  16       43.06       33.34      4.04 o
  -3  15  16       33.12       35.30      3.91 o
  -2  15  16        0.01        0.00      4.93 o
  -1  15  16       37.13       31.56      4.25 o
   0  15  16       33.42       38.33      4.16 o
   1  15  16       14.78       25.83      4.07 o
   2  15  16        0.06        2.90      4.59 o
   3  15  16        7.01        5.60      4.53 o
   4  15  16        9.18        6.82      4.97 o
   5  15  16       10.14       11.26      5.67 o
  -7  16  16        0.00       -0.34      4.37 o
  -6  16  16        7.64       -3.99      3.99 o
  -5  16  16       54.21       66.40      6.60 o
  -4  16  16       23.58       29.21      5.28 o
  -3  16  16       92.12       98.50      5.38 o
  -2  16  16      116.75      116.02      6.69 o
  -1  16  16       25.04       26.96      4.73 o
   0  16  16      104.89       99.21      6.49 o
   1  16  16        5.37        1.32      6.57 o
   2  16  16        8.81        6.01      4.30 o
   3  16  16        0.03        7.09      5.46 o
   4  16  16        2.65        2.79      6.04 o
   5  16  16        1.03        4.66      5.45 o
  -6  17  16        4.33        4.34      4.44 o
  -5  17  16        0.88        3.02      5.55 o
  -4  17  16       11.02       17.98     10.68 o
  -3  17  16       48.26       60.16     21.34 o
  -2  17  16       99.67       97.28     17.92 o
  -1  17  16       38.37       51.10     10.13 o
   0  17  16       15.81       18.01      5.62 o
   1  17  16       56.02       63.35      5.53 o
   2  17  16        1.77       -2.71      3.98 o
   3  17  16        1.86        3.26      7.45 o
   4  17  16        3.55        3.22      5.24 o
  -6  18  16        0.27       -3.38      3.84 o
  -5  18  16        3.18        3.97      3.82 o
  -4  18  16        2.30        6.07     10.45 o
  -3  18  16        7.75       10.09     11.82 o
  -2  18  16        2.48       -0.21      4.06 o
  -1  18  16        0.06       -4.11      4.38 o
   0  18  16        1.56       -1.20      5.14 o
   1  18  16        4.55        8.85      5.99 o
   2  18  16       11.18       16.75      4.87 o
   3  18  16        1.76        0.40      4.72 o
  -5  19  16        1.31       15.94     11.50 o
  -4  19  16        2.19       -4.96      9.57 o
  -3  19  16        0.49       -2.80      9.75 o
  -2  19  16       11.39        8.15      7.56 o
  -1  19  16        5.33        6.24      6.54 o
   0  19  16        0.27        0.93      5.87 o
   1  19  16        7.71        9.87      6.16 o
   2  19  16        9.98        1.14      6.35 o
  -3  20  16        7.61       10.39     11.33 o
  -2  20  16       18.51       24.37      4.99 o
  -1  20  16        0.09       -4.66      4.66 o
   0  20  16        1.80       10.96      5.98 o
   1  20  16       14.29        7.62      9.46 o
 -11   1  17       21.05       20.35      6.01 o
 -10   1  17       33.18       38.34      5.47 o
  -9   1  17        7.91        3.78      3.73 o
  -8   1  17        5.68        1.43      4.59 o
  -7   1  17      132.60      116.68      4.64 o
  -6   1  17       48.95       59.68      3.33 o
  -5   1  17       20.77        5.23      2.90 o
  -4   1  17       15.50        2.23      2.80 o
  -3   1  17       50.93       42.70      3.90 o
  -2   1  17     2047.68     1932.32     21.32 o
  -1   1  17      113.66      104.71      5.19 o
   0   1  17       39.81       43.09      3.35 o
   1   1  17       43.31       51.48      3.93 o
   2   1  17       68.23       54.49      4.07 o
   3   1  17       24.26       10.72      3.67 o
   4   1  17       14.11       12.34      3.90 o
   5   1  17        0.99        1.53      3.74 o
   6   1  17        2.44       -2.65      4.08 o
   7   1  17       29.38       40.20      9.16 o
   8   1  17        4.67        6.77      8.06 o
 -11   2  17        8.41        8.06      5.80 o
 -10   2  17       51.63       66.68      6.12 o
  -9   2  17        1.64        1.52      3.91 o
  -8   2  17       23.85       22.51      3.43 o
  -7   2  17       41.56       52.23      4.04 o
  -6   2  17      120.13       99.46      4.21 o
  -5   2  17        7.07        4.04      2.37 o
  -4   2  17       65.36       67.70      3.83 o
  -3   2  17       51.11       49.37      3.41 o
  -2   2  17       22.49       35.81      2.78 o
  -1   2  17        1.36        1.15      1.96 o
   0   2  17      292.66      278.46      6.43 o
   1   2  17       87.25       88.01      4.53 o
   2   2  17      106.21       93.88      5.15 o
   3   2  17       18.50       27.59      3.59 o
   4   2  17       60.56       62.04      5.16 o
   5   2  17        9.48        9.62      4.04 o
   6   2  17        1.86       -2.37      4.82 o
   7   2  17        6.93       11.07      5.80 o
   8   2  17        6.49       -1.32      7.97 o
 -11   3  17       15.20       12.11      6.28 o
 -10   3  17       32.90       35.42      5.88 o
  -9   3  17        0.01        8.49      3.76 o
  -8   3  17        4.58        4.86      3.10 o
  -7   3  17        9.12        8.18      2.83 o
  -6   3  17       57.68       54.35      3.86 o
  -5   3  17        9.83        5.65      2.61 o
  -4   3  17        0.03       -2.31      2.31 o
  -3   3  17       54.30       56.72      3.56 o
  -2   3  17     1487.83     1345.21     14.79 o
  -1   3  17      126.85      128.37      3.82 o
   0   3  17      125.19       99.67      3.83 o
   1   3  17      346.21      354.91      7.49 o
   2   3  17      261.86      235.22      6.92 o
   3   3  17      332.96      299.44      7.75 o
   4   3  17       12.13        7.35      3.39 o
   5   3  17        7.04        9.53      3.70 o
   6   3  17        0.00        5.07      5.32 o
   7   3  17       51.57       55.28      7.47 o
   8   3  17        1.70       -2.64      7.82 o
 -11   4  17        9.82        1.68      5.48 o
 -10   4  17       77.73       88.83      7.14 o
  -9   4  17       16.50       16.26      4.06 o
  -8   4  17        0.28        2.93      3.06 o
  -7   4  17       83.22       91.77      4.40 o
  -6   4  17        2.43        0.56      2.75 o
  -5   4  17        4.66       -1.14      3.24 o
  -4   4  17        0.00       -3.17      3.17 o
  -3   4  17        1.09       -2.18      2.18 o
  -2   4  17       48.29       45.23      2.87 o
  -1   4  17      639.75      557.26      8.73 o
   0   4  17      549.41      503.30      7.85 o
   1   4  17        0.52        2.76      2.72 o
   2   4  17      589.23      541.75     10.29 o
   3   4  17        2.80        7.61      3.10 o
   4   4  17        0.05        0.18      3.12 o
   5   4  17        0.02       -3.06      3.77 o
   6   4  17      200.43      235.03     10.82 o
   7   4  17       10.28        3.28      5.88 o
   8   4  17        0.27        4.61      8.38 o
 -10   5  17        0.54        2.39      4.92 o
  -9   5  17       13.98       16.60      4.14 o
  -8   5  17        0.02        0.48      3.89 o
  -7   5  17      321.24      300.13      7.64 o
  -6   5  17       10.19        7.84      3.22 o
  -5   5  17       93.30       81.02      3.95 o
  -4   5  17       12.45        8.95      2.33 o
  -3   5  17      419.87      371.05      6.48 o
  -2   5  17      222.40      189.81      4.61 o
  -1   5  17        3.03       -1.43      1.89 o
   0   5  17        1.74        1.04      2.04 o
   1   5  17      150.78      137.08      4.96 o
   2   5  17       70.47       71.41      4.43 o
   3   5  17        2.55        1.43      3.06 o
   4   5  17      150.62      157.25      7.19 o
   5   5  17       39.56       42.36      5.11 o
   6   5  17       63.60       77.15      6.46 o
   7   5  17       30.17       21.22      6.64 o
   8   5  17       46.00       71.37     24.24 o
 -10   6  17       22.96       24.20      5.00 o
  -9   6  17       16.89       14.23      4.36 o
  -8   6  17        0.23        0.61      3.49 o
  -7   6  17      102.60      103.88      5.07 o
  -6   6  17      126.27      133.28      5.66 o
  -5   6  17       90.23       81.73      4.55 o
  -4   6  17       33.60       25.34      2.60 o
  -3   6  17        2.52       -1.22      1.86 o
  -2   6  17        0.04        0.17      2.28 o
  -1   6  17        1.74        1.73      2.37 o
   0   6  17        0.37       -1.04      2.22 o
   1   6  17      284.10      271.48      6.60 o
   2   6  17        2.22        2.00      2.93 o
   3   6  17       33.50       37.83      3.99 o
   4   6  17      277.89      278.46     11.10 o
   5   6  17        0.14       -3.12      3.68 o
   6   6  17        1.52       -2.09      4.27 o
   7   6  17        9.61       11.83      6.17 o
   8   6  17        1.59       -0.90      6.38 o
 -10   7  17       26.46       29.14      5.55 o
  -9   7  17        2.78        2.56      4.12 o
  -8   7  17        1.71       -0.80      3.48 o
  -7   7  17        7.51        9.51      3.39 o
  -6   7  17        3.74       -2.87      2.87 o
  -5   7  17       17.56       20.00      3.23 o
  -4   7  17       43.24       34.74      3.26 o
  -3   7  17        1.08        1.44      2.37 o
  -2   7  17       31.37       18.61      2.75 o
  -1   7  17      558.68      530.21      8.86 o
   0   7  17       10.70       11.81      2.69 o
   1   7  17       86.44       92.46      4.33 o
   2   7  17       86.98       87.51      6.34 o
   3   7  17       21.07        8.89      3.78 o
   4   7  17       59.79       57.28      5.29 o
   5   7  17        2.62        0.76      3.98 o
   6   7  17        0.50        4.53      4.53 o
   7   7  17        1.39        1.78      5.13 o
   8   7  17        4.63        1.68      7.46 o
 -10   8  17        4.68       -1.13      4.70 o
  -9   8  17        5.85        7.09      4.51 o
  -8   8  17       28.17       26.29      4.20 o
  -7   8  17      120.54      118.78      5.35 o
  -6   8  17       22.33       20.54      3.50 o
  -5   8  17        1.51        2.83      2.56 o
  -4   8  17       18.45       19.37      2.95 o
  -3   8  17       73.89       61.99      3.70 o
  -2   8  17      104.22       77.79      3.87 o
  -1   8  17        7.55        6.34      2.47 o
   0   8  17        1.23       -1.24      2.39 o
   1   8  17      120.55      112.06      4.62 o
   2   8  17      272.19      253.96     10.83 o
   3   8  17       64.21       70.46      5.22 o
   4   8  17       43.96       57.23      5.36 o
   5   8  17        8.40       13.30      4.57 o
   6   8  17       59.25       77.02      6.64 o
   7   8  17        0.00       -4.89      4.89 o
 -10   9  17        0.14        0.23      4.75 o
  -9   9  17        1.92       -1.80      4.52 o
  -8   9  17        0.15       -2.11      4.01 o
  -7   9  17        9.92        7.17      3.34 o
  -6   9  17       44.08       41.63      4.04 o
  -5   9  17       10.71        4.91      2.78 o
  -4   9  17        3.49        2.01      2.53 o
  -3   9  17      184.82      161.80      7.06 o
  -2   9  17        0.00       -0.73      2.44 o
  -1   9  17       11.81       15.91      2.73 o
   0   9  17      168.87      195.42      5.72 o
   1   9  17      184.53      176.04      6.16 o
   2   9  17        1.76       -0.84      3.20 o
   3   9  17        9.95        6.15      3.77 o
   4   9  17      157.53      154.06      7.80 o
   5   9  17       11.73       16.60      4.77 o
   6   9  17        0.75        6.56      4.83 o
   7   9  17       28.50       33.46      7.09 o
  -9  10  17       12.15        5.12      4.71 o
  -8  10  17        8.37        2.32      4.22 o
  -7  10  17        0.11        0.56      3.43 o
  -6  10  17       39.08       49.70      4.51 o
  -5  10  17       11.73        9.48      3.02 o
  -4  10  17        6.84        5.68      2.86 o
  -3  10  17       24.75       21.89      3.12 o
  -2  10  17        0.01        2.49      2.62 o
  -1  10  17       23.57       26.88      3.26 o
   0  10  17       22.93       26.56      3.42 o
   1  10  17       17.13       13.35      3.30 o
   2  10  17       41.89       31.57      4.13 o
   3  10  17        2.75       -2.65      3.76 o
   4  10  17        0.27       -0.36      3.73 o
   5  10  17        0.62       -3.90      3.90 o
   6  10  17       16.74       19.77      5.31 o
   7  10  17        1.50        4.13      5.99 o
  -9  11  17        4.75       10.15      4.75 o
  -8  11  17      106.19      125.22      6.87 o
  -7  11  17       20.37       21.94      4.57 o
  -6  11  17       51.83       57.57      4.25 o
  -5  11  17        5.30        7.75      3.03 o
  -4  11  17       77.65       79.16      4.56 o
  -3  11  17        1.65       -1.31      2.62 o
  -2  11  17       57.58       55.15      3.80 o
  -1  11  17        1.20       -1.48      2.63 o
   0  11  17        0.97        1.28      2.87 o
   1  11  17        2.85       -0.14      2.89 o
   2  11  17        5.42       -3.17      3.17 o
   3  11  17        2.85        1.19      3.62 o
   4  11  17        0.01       -0.18      3.91 o
   5  11  17        9.63        5.30      4.55 o
   6  11  17       14.75        2.06      6.34 o
   7  11  17       42.94       50.97      7.88 o
  -9  12  17       70.27       83.66     10.57 o
  -8  12  17        9.00        7.94      5.58 o
  -7  12  17        5.53       -0.43      3.79 o
  -6  12  17        0.00       -2.29      2.88 o
  -5  12  17       49.97       49.57      3.94 o
  -4  12  17       88.91       97.68      4.55 o
  -3  12  17        0.48        1.00      2.57 o
  -2  12  17       46.27       56.73      5.06 o
  -1  12  17       36.73       30.87      3.68 o
   0  12  17       24.17       20.93      3.34 o
   1  12  17        4.98        5.72      3.11 o
   2  12  17       17.00       17.59      3.95 o
   3  12  17       29.82       27.85      4.40 o
   4  12  17        9.23        3.90      4.21 o
   5  12  17        0.09        2.71      5.22 o
   6  12  17       12.47       12.99      5.91 o
  -8  13  17       10.58       -1.11      5.12 o
  -7  13  17        0.51       -4.23      4.62 o
  -6  13  17        2.38        3.32      4.18 o
  -5  13  17       14.54       12.25      3.84 o
  -4  13  17       16.52       23.31      4.04 o
  -3  13  17        0.07       -2.45      2.45 o
  -2  13  17       81.91       77.19      4.13 o
  -1  13  17        2.06        0.27      2.68 o
   0  13  17       40.74       49.13      3.97 o
   1  13  17        6.22        2.51      3.18 o
   2  13  17      128.65      119.39      6.20 o
   3  13  17        1.31       -3.93      3.93 o
   4  13  17       69.33       73.22      6.94 o
   5  13  17        6.28       10.06      5.64 o
   6  13  17       17.16       20.76      6.39 o
  -8  14  17       33.66       32.20      6.22 o
  -7  14  17       70.40       74.63      6.85 o
  -6  14  17        0.44        0.72      4.27 o
  -5  14  17       22.02       23.76      4.49 o
  -4  14  17       24.29       17.17      4.45 o
  -3  14  17        0.04       -2.83      4.66 o
  -2  14  17        0.18        0.61      3.34 o
  -1  14  17       29.05       30.54      4.60 o
   0  14  17        1.11        2.21      3.00 o
   1  14  17       45.94       48.65      6.21 o
   2  14  17        0.09       -3.64      3.85 o
   3  14  17       14.98       17.05      4.78 o
   4  14  17        2.55        2.56      5.01 o
   5  14  17       22.16       21.22      6.43 o
  -7  15  17        6.21       12.50      5.17 o
  -6  15  17        0.34       -1.54      4.18 o
  -5  15  17        0.03        0.32      3.84 o
  -4  15  17       14.05        8.72      4.42 o
  -3  15  17        3.36        6.28      3.71 o
  -2  15  17      129.83      138.81      6.60 o
  -1  15  17        0.77        4.59      3.68 o
   0  15  17        7.73        6.49      3.48 o
   1  15  17       36.48       36.78      4.54 o
   2  15  17        3.46        0.59      3.98 o
   3  15  17        2.77       -2.05      8.02 o
   4  15  17        0.78       -4.13      8.18 o
   5  15  17        7.47        2.95      5.50 o
  -7  16  17       29.31       25.81      5.52 o
  -6  16  17       19.53        8.99      4.78 o
  -5  16  17      238.34      250.55      9.21 o
  -4  16  17        1.72       -0.70      3.75 o
  -3  16  17        4.13        7.07      3.76 o
  -2  16  17        0.57        2.10      9.87 o
  -1  16  17       10.14        2.26      8.61 o
   0  16  17      116.48      129.72     10.64 o
   1  16  17       38.80       47.87      5.21 o
   2  16  17      103.35      119.66      8.36 o
   3  16  17        7.34        5.06      4.79 o
   4  16  17       30.25       34.68      6.24 o
  -6  17  17        1.02       -4.45      4.45 o
  -5  17  17       11.04        7.47      4.52 o
  -4  17  17       56.28       68.86      9.40 o
  -3  17  17        0.86       -3.13      3.92 o
  -2  17  17        8.70       12.47      4.85 o
  -1  17  17        0.30        0.74      4.78 o
   0  17  17        3.34        3.95      5.30 o
   1  17  17       13.50       20.75      5.50 o
   2  17  17       12.02       11.09      4.81 o
   3  17  17       27.93       39.10      6.98 o
   4  17  17        0.01        0.63      5.99 o
  -5  18  17        1.75        3.53      4.30 o
  -4  18  17       10.89       12.32     10.74 o
  -3  18  17        5.35        1.59      4.05 o
  -2  18  17        0.72       -2.12      5.84 o
  -1  18  17       24.49       32.67      5.94 o
   0  18  17       49.78       52.78      7.16 o
   1  18  17        6.72       11.85      6.27 o
   2  18  17       14.43       10.00      4.82 o
   3  18  17       12.07       15.94      5.46 o
  -4  19  17       21.91       32.52     12.03 o
  -3  19  17       16.62       15.27      6.04 o
  -2  19  17       38.23       40.81      5.64 o
  -1  19  17        5.28       -0.95      6.57 o
   0  19  17       10.28       14.54      5.98 o
   1  19  17        5.70        7.71      6.35 o
 -11   0  18       25.62       20.14     19.88 o
 -10   0  18      136.95      128.13      9.41 o
  -9   0  18       15.41       17.90      5.83 o
  -8   0  18        0.09       -1.26      5.47 o
  -7   0  18       11.10        0.86      4.27 o
  -6   0  18        4.86        1.82      3.31 o
  -5   0  18        1.38       -3.10      3.48 o
  -4   0  18      100.47       87.75      5.89 o
  -3   0  18        1.66        0.26      6.36 o
  -2   0  18      126.85      132.49      6.71 o
  -1   0  18     1866.57     1859.19     29.75 o
   0   0  18      280.12      270.37      9.31 o
   1   0  18      715.24      731.28     20.12 o
   2   0  18        0.12        0.85      4.63 o
   3   0  18      619.13      568.57     17.78 o
   4   0  18       24.51       28.53      6.95 o
   5   0  18       38.47       20.97      6.62 o
   6   0  18       13.37       18.08      7.22 o
   7   0  18       14.92       -0.76     10.51 o
   8   0  18       20.47       14.42     13.02 o
 -11   1  18        0.09        2.72      5.49 o
 -10   1  18       29.36       30.35      6.63 o
  -9   1  18       24.34       26.42      4.28 o
  -8   1  18       49.60       51.60      4.46 o
  -7   1  18       32.74       30.01      3.37 o
  -6   1  18       66.92       61.73      3.92 o
  -5   1  18       15.53       11.93      2.65 o
  -4   1  18       19.72       16.67      2.94 o
  -3   1  18      415.63      396.77      7.77 o
  -2   1  18      309.80      297.30      6.93 o
  -1   1  18       63.82       56.37      3.71 o
   0   1  18      210.15      214.43      6.65 o
   1   1  18      418.87      404.16      9.96 o
   2   1  18        0.19       -1.47      3.29 o
   3   1  18        0.92        4.44      5.10 o
   4   1  18      222.85      220.34     11.79 o
   5   1  18       17.28       18.18      4.58 o
   6   1  18        0.00        1.30      4.47 o
   7   1  18        0.70        0.18      7.47 o
   8   1  18        2.56        2.88      8.02 o
 -11   2  18       20.63       21.94      8.48 o
 -10   2  18      154.02      170.42      8.84 o
  -9   2  18        6.68        5.77      3.83 o
  -8   2  18        0.03        2.68      3.39 o
  -7   2  18        4.42        4.37      2.76 o
  -6   2  18        2.32        2.70      2.63 o
  -5   2  18       13.79       10.95      3.81 o
  -4   2  18       12.93        5.09      2.69 o
  -3   2  18     1756.69     1636.76     19.17 o
  -2   2  18       61.52       71.85      4.05 o
  -1   2  18     1626.70     1496.80     17.82 o
   0   2  18      683.21      640.16     10.29 o
   1   2  18       19.74       27.79      3.67 o
   2   2  18      846.41      810.20     14.93 o
   3   2  18       14.74        8.00      3.64 o
   4   2  18        7.79        4.07      3.85 o
   5   2  18       22.07       25.92      4.85 o
   6   2  18      158.49      195.26     11.61 o
   7   2  18        2.31       -1.56      5.66 o
   8   2  18        3.95        4.65      8.37 o
 -10   3  18       21.96       25.31      5.92 o
  -9   3  18       16.78       18.23      4.62 o
  -8   3  18       11.88       15.08      3.32 o
  -7   3  18        1.13       -1.20      2.76 o
  -6   3  18      130.96      130.79      4.80 o
  -5   3  18       26.16       13.04      2.88 o
  -4   3  18        6.31       -1.91      2.45 o
  -3   3  18       10.55        8.76      2.86 o
  -2   3  18     1066.08      975.95     13.09 o
  -1   3  18       83.04       55.58      3.02 o
   0   3  18      323.77      348.23      7.41 o
   1   3  18      964.20      881.28     13.77 o
   2   3  18       83.29       67.70      4.57 o
   3   3  18       40.93       32.05      3.90 o
   4   3  18      112.33      100.48      6.23 o
   5   3  18       86.59       93.64      7.09 o
   6   3  18        0.32        6.68      6.46 o
   7   3  18       64.05       78.17      8.30 o
   8   3  18        3.71        4.60      8.48 o
 -10   4  18       25.95       32.11      5.95 o
  -9   4  18       23.29       27.29      4.83 o
  -8   4  18        5.76        6.10      3.60 o
  -7   4  18        0.78        5.98      3.24 o
  -6   4  18        2.34       -2.67      2.67 o
  -5   4  18      165.81      168.00      5.50 o
  -4   4  18       73.98       72.92      3.85 o
  -3   4  18       48.56       55.09      6.60 o
  -2   4  18      123.64      140.41      4.42 o
  -1   4  18       11.25        9.06      3.28 o
   0   4  18      103.43      100.20      4.45 o
   1   4  18      242.22      232.97      6.40 o
   2   4  18       10.92       11.40      3.39 o
   3   4  18      467.73      449.17      9.83 o
   4   4  18        3.87        4.61      3.40 o
   5   4  18        2.49        0.93      5.96 o
   6   4  18        3.15        7.69      6.51 o
   7   4  18        3.10        0.95      5.86 o
   8   4  18       10.82       12.23      8.33 o
 -10   5  18       19.82       33.61      5.97 o
  -9   5  18       58.56       59.19      6.91 o
  -8   5  18      145.50      157.16      6.34 o
  -7   5  18       36.99       43.66      4.13 o
  -6   5  18        1.26        1.68      3.19 o
  -5   5  18       19.71       18.08      3.46 o
  -4   5  18        1.46       -0.49      2.34 o
  -3   5  18        0.00       -0.92      2.07 o
  -2   5  18      263.73      274.07      5.70 o
  -1   5  18       25.71       23.68      3.26 o
   0   5  18      148.05      131.98      5.12 o
   1   5  18      177.64      178.54      5.78 o
   2   5  18       52.40       52.77      4.65 o
   3   5  18        0.77        4.21      3.26 o
   4   5  18       16.88       17.75      4.44 o
   5   5  18        0.00        1.72      5.78 o
   6   5  18       30.82       40.54      6.97 o
   7   5  18       35.06       57.49      8.88 o
   8   5  18        8.43        5.78     13.52 o
 -10   6  18        0.59        8.62      6.37 o
  -9   6  18        0.81        2.06      5.61 o
  -8   6  18       81.78       86.01      5.25 o
  -7   6  18        2.01        4.50      3.31 o
  -6   6  18       46.04       40.33      4.14 o
  -5   6  18        1.98       -2.51      2.85 o
  -4   6  18       28.67       24.54      3.48 o
  -3   6  18        6.89        4.20      2.76 o
  -2   6  18       65.24       50.24      3.48 o
  -1   6  18      123.34      119.27      4.57 o
   0   6  18        1.65       -1.02      2.49 o
   1   6  18      168.46      181.90      5.81 o
   2   6  18       84.52       89.98      5.59 o
   3   6  18       18.46        3.67      3.30 o
   4   6  18        6.47        8.67      4.09 o
   5   6  18       12.05       10.22      4.36 o
   6   6  18        7.60        1.10      8.29 o
   7   6  18        3.07       10.46      6.47 o
 -10   7  18        4.37        1.69      4.90 o
  -9   7  18        9.08       15.63      4.47 o
  -8   7  18       31.66       27.71      4.22 o
  -7   7  18      134.68      146.21      5.90 o
  -6   7  18       37.12       31.66      4.71 o
  -5   7  18       90.12       92.59      4.91 o
  -4   7  18      217.19      182.92      5.74 o
  -3   7  18        8.32        6.43      2.70 o
  -2   7  18        2.91       -0.57      2.49 o
  -1   7  18       83.24       65.40      3.78 o
   0   7  18      230.19      231.43      6.27 o
   1   7  18       72.40       77.31      4.24 o
   2   7  18       71.59       73.65      4.62 o
   3   7  18       12.59        1.86      3.61 o
   4   7  18       26.44       19.71      4.57 o
   5   7  18        0.02        2.78      4.32 o
   6   7  18        6.15       16.27      5.31 o
   7   7  18        1.10       -3.88      6.90 o
 -10   8  18        6.98        3.38      4.90 o
  -9   8  18        7.14        7.01      4.70 o
  -8   8  18       72.42       72.63      5.47 o
  -7   8  18       53.64       56.07      6.94 o
  -6   8  18        0.39        1.26      3.11 o
  -5   8  18        0.31       -2.76      2.76 o
  -4   8  18        2.22        0.60      2.59 o
  -3   8  18       31.61       31.70      3.27 o
  -2   8  18       64.28       41.50      4.05 o
  -1   8  18      167.51      161.27      5.30 o
   0   8  18       52.01       46.14      3.64 o
   1   8  18      137.05      124.44      5.93 o
   2   8  18        0.31        3.41      3.31 o
   3   8  18        9.93        7.63      3.84 o
   4   8  18        1.91       -1.70      4.88 o
   5   8  18        3.97        5.01      4.36 o
   6   8  18        7.89       10.05      5.11 o
   7   8  18        0.01       -4.63      5.82 o
  -9   9  18        1.73       -4.44      4.44 o
  -8   9  18       36.18       33.05      5.18 o
  -7   9  18       15.08       16.58      3.87 o
  -6   9  18        0.74       -0.72      3.10 o
  -5   9  18        1.62       -1.60      2.92 o
  -4   9  18        6.05        1.24      2.69 o
  -3   9  18        2.22        4.20      2.97 o
  -2   9  18      239.82      266.46      6.49 o
  -1   9  18       27.09       16.70      2.92 o
   0   9  18        0.02        3.10      3.29 o
   1   9  18       88.02      101.13      5.13 o
   2   9  18        0.23        3.82      3.53 o
   3   9  18       18.77        8.84      4.05 o
   4   9  18       98.78       84.33      6.23 o
   5   9  18        1.33       -3.52      4.20 o
   6   9  18       27.92       18.83      6.30 o
   7   9  18        9.19       10.91      6.63 o
  -9  10  18       60.77       52.27      7.11 o
  -8  10  18       12.81       13.22      4.74 o
  -7  10  18        5.80       -1.53      3.43 o
  -6  10  18       19.50       17.45      4.01 o
  -5  10  18        2.17        7.98      3.44 o
  -4  10  18        1.82        2.11      2.90 o
  -3  10  18        0.55       -4.02      4.02 o
  -2  10  18        4.64        6.47      3.96 o
  -1  10  18       79.19       55.10      4.06 o
   0  10  18      102.86      111.29      5.20 o
   1  10  18       16.68       23.23      4.75 o
   2  10  18       29.72       26.22      4.30 o
   3  10  18        0.11       -3.50      3.50 o
   4  10  18       18.93       27.77      4.93 o
   5  10  18        0.90       -2.47      4.47 o
   6  10  18       26.87       26.25      6.78 o
   7  10  18        0.79       -5.79      5.79 o
  -9  11  18        0.57        0.73      4.73 o
  -8  11  18        0.62        4.17      8.29 o
  -7  11  18        0.73        0.53      3.89 o
  -6  11  18        0.41        2.96      3.50 o
  -5  11  18       57.94       63.72      4.66 o
  -4  11  18        9.10        2.81      2.97 o
  -3  11  18       25.80       29.14      3.49 o
  -2  11  18       11.48        5.59      4.16 o
  -1  11  18       61.75       59.02      4.15 o
   0  11  18        2.18       -1.01      2.89 o
   1  11  18       95.09       91.33      5.08 o
   2  11  18       33.17       31.86      5.91 o
   3  11  18        4.58       -1.48      3.75 o
   4  11  18        1.43       -2.67      4.01 o
   5  11  18        6.59        7.76      4.74 o
   6  11  18       12.87       12.76     11.08 o
  -8  12  18        1.98        4.09      5.89 o
  -7  12  18      170.61      203.06      9.83 o
  -6  12  18        0.21        0.05      3.74 o
  -5  12  18        4.17        2.97      3.01 o
  -4  12  18        0.40        1.80      2.96 o
  -3  12  18        2.97        2.58      3.88 o
  -2  12  18       24.33       33.31      5.26 o
  -1  12  18        0.17        1.68      2.85 o
   0  12  18       27.55       20.67      7.12 o
   1  12  18       29.31       24.20      3.75 o
   2  12  18       10.11        9.18      3.89 o
   3  12  18        2.06        0.22      3.90 o
   4  12  18        1.47       -3.25      4.11 o
   5  12  18       10.01       20.67      5.90 o
   6  12  18       21.84       30.66      6.94 o
  -8  13  18        1.04        1.52      6.08 o
  -7  13  18       32.44       38.91      6.11 o
  -6  13  18        6.55       11.78      5.43 o
  -5  13  18        0.66        0.08      3.79 o
  -4  13  18        6.32        5.69      3.79 o
  -3  13  18        0.02       -2.62      3.51 o
  -2  13  18        2.88        3.24      3.16 o
  -1  13  18        0.14       -0.06      2.81 o
   0  13  18       27.01       22.71      3.67 o
   1  13  18        8.88        5.78      3.43 o
   2  13  18        6.81        1.84      4.60 o
   3  13  18        1.73        2.76      4.39 o
   4  13  18        0.92       -4.68      4.68 o
   5  13  18        0.48        4.31      5.28 o
  -8  14  18        2.40        1.60      5.74 o
  -7  14  18       36.09       38.67      6.27 o
  -6  14  18        0.00       -4.37      4.60 o
  -5  14  18       78.50       79.86      6.19 o
  -4  14  18        1.20       -0.65      3.66 o
  -3  14  18       31.29       34.14      4.42 o
  -2  14  18        1.67        2.80      3.62 o
  -1  14  18        5.65       -2.82      2.82 o
   0  14  18        5.56        7.01      5.69 o
   1  14  18        0.46        2.04      3.34 o
   2  14  18       18.00       14.01      4.60 o
   3  14  18        0.02        5.34      4.49 o
   4  14  18        5.69        0.72      5.03 o
   5  14  18        0.42        8.59      6.18 o
  -7  15  18       14.69       11.49      5.14 o
  -6  15  18       18.90       14.53      7.05 o
  -5  15  18        0.76       -3.54      4.24 o
  -4  15  18       41.20       48.26      5.23 o
  -3  15  18        6.25       10.01      4.14 o
  -2  15  18        0.08       -3.55      3.55 o
  -1  15  18        1.63       -1.20      3.91 o
   0  15  18       67.78       72.76      5.63 o
   1  15  18       75.68       87.40      6.29 o
   2  15  18        0.31        5.12      4.72 o
   3  15  18        8.43       10.41      4.98 o
   4  15  18       15.95       16.82      5.85 o
  -6  16  18        8.85        5.08      5.06 o
  -5  16  18        5.99        0.68      4.30 o
  -4  16  18        0.21        6.14      4.87 o
  -3  16  18        3.34        0.26      3.94 o
  -2  16  18        4.23        4.42      7.94 o
  -1  16  18       51.60       62.06      8.93 o
   0  16  18       25.89       28.08      7.06 o
   1  16  18        0.05        5.73      4.42 o
   2  16  18        0.93        5.09      4.61 o
   3  16  18        0.65        6.26      4.95 o
   4  16  18        7.35       13.61      7.32 o
  -6  17  18        6.57        2.22      5.31 o
  -5  17  18        7.39        0.99      8.49 o
  -4  17  18       27.97       38.73      5.51 o
  -3  17  18       27.61       24.82     11.38 o
  -2  17  18       82.53       65.31      7.68 o
  -1  17  18        3.04        0.05      5.90 o
   0  17  18        0.31        5.34      5.59 o
   1  17  18      177.06      220.23     12.29 o
   2  17  18        0.06        6.52      4.80 o
   3  17  18       49.20       61.25     13.10 o
  -4  18  18        2.15        5.02      4.27 o
  -3  18  18        5.53        4.74      5.34 o
  -2  18  18        0.52       -4.58      4.58 o
  -1  18  18       25.97       42.68      7.01 o
   0  18  18        0.40        0.28      5.57 o
   1  18  18       21.24       35.28     10.71 o
   2  18  18       12.36       14.62      6.71 o
  -3  19  18        8.29        3.77      4.52 o
  -2  19  18       41.91       55.18      6.39 o
  -1  19  18        1.70        4.40      5.78 o
   0  19  18        0.68       -0.60      5.53 o
 -10   1  19       51.40       55.25      6.81 o
  -9   1  19       29.25       27.29      4.46 o
  -8   1  19        3.71        9.49      3.62 o
  -7   1  19        0.72        0.64      3.00 o
  -6   1  19       32.12       28.14      3.39 o
  -5   1  19       39.07       38.01      3.53 o
  -4   1  19        1.85       -2.54      2.54 o
  -3   1  19        7.26       -1.77      2.61 o
  -2   1  19      254.56      236.30      7.71 o
  -1   1  19        1.33       -2.59      2.59 o
   0   1  19       78.53       88.72      4.83 o
   1   1  19      136.53      109.90      8.06 o
   2   1  19      310.93      295.06      8.91 o
   3   1  19        1.09       -1.78      3.48 o
   4   1  19       26.13       34.85      5.01 o
   5   1  19        0.38       -2.14      4.15 o
   6   1  19       35.48       46.21      7.38 o
   7   1  19        6.80        4.86      8.09 o
   8   1  19        0.66        2.29      8.87 o
 -10   2  19        0.02        3.12      6.09 o
  -9   2  19      105.55      115.64      6.64 o
  -8   2  19        3.30        1.85      3.41 o
  -7   2  19       29.07       35.76      5.02 o
  -6   2  19        1.65       -1.40      2.59 o
  -5   2  19        0.26       -2.53      2.53 o
  -4   2  19        0.01       -2.56      2.56 o
  -3   2  19      113.17      105.82      5.70 o
  -2   2  19       91.12       91.91      4.37 o
  -1   2  19       47.70       65.86      4.18 o
   0   2  19      263.68      227.14      6.97 o
   1   2  19       33.96       41.09      4.61 o
   2   2  19        8.13        6.73      3.67 o
   3   2  19      100.78      102.03      6.12 o
   4   2  19       45.03       43.55      5.15 o
   5   2  19        0.99       -1.98      4.19 o
   6   2  19       12.91        8.83      5.90 o
   7   2  19        0.25       -5.52      5.52 o
   8   2  19        3.11       -7.53      8.44 o
 -10   3  19        1.37        8.75      5.16 o
  -9   3  19      118.25      133.82      7.00 o
  -8   3  19       42.98       43.82      5.71 o
  -7   3  19        0.09       -2.24      2.86 o
  -6   3  19        3.61        1.65      2.69 o
  -5   3  19       59.15       47.33      3.70 o
  -4   3  19        0.05       -2.43      2.43 o
  -3   3  19      130.79      112.69      8.12 o
  -2   3  19     1201.49     1122.50     14.72 o
  -1   3  19      163.08      159.12      6.00 o
   0   3  19       34.63       45.20      4.11 o
   1   3  19      478.07      441.93     10.70 o
   2   3  19       15.87        9.48      3.86 o
   3   3  19        5.67        8.21      3.82 o
   4   3  19       59.28       79.22      6.36 o
   5   3  19       42.04       57.20      7.09 o
   6   3  19       16.39       26.40      6.38 o
   7   3  19        0.97       -5.60      5.60 o
 -10   4  19       49.28       53.72      6.53 o
  -9   4  19       19.07       15.70      5.62 o
  -8   4  19       18.26       21.56      4.08 o
  -7   4  19       53.10       56.31      4.48 o
  -6   4  19       56.09       63.80      4.67 o
  -5   4  19        1.01       -2.57      2.57 o
  -4   4  19       70.17       63.03      3.90 o
  -3   4  19      315.54      304.96      6.84 o
  -2   4  19       77.93       92.27      6.51 o
  -1   4  19      318.92      300.12      7.00 o
   0   4  19       25.94       15.42      3.21 o
   1   4  19       42.87       37.08      3.88 o
   2   4  19        0.39        2.24      3.15 o
   3   4  19        4.22       12.93      4.10 o
   4   4  19        0.00        0.82      3.77 o
   5   4  19        7.35        4.22      5.48 o
   6   4  19      121.12      119.67      9.14 o
   7   4  19        0.14        1.46      6.48 o
 -10   5  19        2.99        7.23      7.36 o
  -9   5  19       12.59       13.50      4.45 o
  -8   5  19        0.13        3.26      3.60 o
  -7   5  19       14.41       21.41      3.81 o
  -6   5  19        5.54        6.07      4.43 o
  -5   5  19      100.83       96.24      5.60 o
  -4   5  19       18.00       23.64      4.15 o
  -3   5  19       53.36       52.39      4.04 o
  -2   5  19       67.83       47.16      3.64 o
  -1   5  19        5.54        3.84      2.78 o
   0   5  19        8.75        5.66      2.84 o
   1   5  19       66.37       69.33      4.29 o
   2   5  19       54.45       60.76      4.55 o
   3   5  19        0.99        1.53      3.37 o
   4   5  19       19.25       17.40      5.09 o
   5   5  19        9.89       15.30      5.66 o
   6   5  19        6.66       17.14      6.29 o
   7   5  19        0.88       -6.09      6.09 o
 -10   6  19        9.94        9.42      5.25 o
  -9   6  19       27.17       35.85      5.41 o
  -8   6  19        0.41        1.15      3.61 o
  -7   6  19       62.25       49.67      4.40 o
  -6   6  19       15.85       10.65      3.60 o
  -5   6  19       24.09       25.30      3.79 o
  -4   6  19       52.37       38.99      3.96 o
  -3   6  19        9.21        0.94      3.34 o
  -2   6  19      163.48      139.24      5.04 o
  -1   6  19       31.42       33.07      3.40 o
   0   6  19       92.59       72.68      5.50 o
   1   6  19        4.82        4.11      2.97 o
   2   6  19       64.14       63.82      4.62 o
   3   6  19       69.86       65.32      5.87 o
   4   6  19        3.77        1.29      4.29 o
   5   6  19       15.41       11.00      5.26 o
   6   6  19        1.28        2.68      5.87 o
   7   6  19       10.91        8.35      6.65 o
 -10   7  19       18.20       19.30      5.58 o
  -9   7  19        7.95       -1.90      5.01 o
  -8   7  19        9.82       14.13      4.26 o
  -7   7  19        1.86        6.27      3.80 o
  -6   7  19       14.01       11.67      3.70 o
  -5   7  19        0.34        1.84      3.21 o
  -4   7  19       32.87       29.68      3.73 o
  -3   7  19      311.05      296.96      7.08 o
  -2   7  19      138.21      110.01      4.65 o
  -1   7  19       80.74       77.08      4.20 o
   0   7  19      140.16      142.03      5.34 o
   1   7  19      146.32      138.80      5.29 o
   2   7  19        1.53       -2.14      3.86 o
   3   7  19        8.27        3.04      3.91 o
   4   7  19       44.21       49.66      5.46 o
   5   7  19        4.55        5.58      4.54 o
   6   7  19        3.81        7.23      5.84 o
   7   7  19        0.02       -1.30      6.09 o
  -9   8  19        2.32        2.12      4.72 o
  -8   8  19       31.96       31.12      4.71 o
  -7   8  19       42.03       49.09      4.59 o
  -6   8  19        0.00       -0.88      3.23 o
  -5   8  19        1.81       -2.94      2.94 o
  -4   8  19      116.14       97.56      6.49 o
  -3   8  19       93.48       82.97      4.32 o
  -2   8  19        9.42       10.67      3.02 o
  -1   8  19        1.37        1.96      2.83 o
   0   8  19      148.59      139.54      5.38 o
   1   8  19       42.35       43.79      4.22 o
   2   8  19        1.05       -3.26      3.39 o
   3   8  19        1.20       -0.85      3.76 o
   4   8  19        5.09        5.82      4.27 o
   5   8  19        9.62       10.08      4.83 o
   6   8  19       38.31       38.50     18.47 o
   7   8  19        1.56       13.90      6.59 o
  -9   9  19        8.06        7.24      6.47 o
  -8   9  19       43.55       45.89      5.61 o
  -7   9  19       35.17       41.68      6.23 o
  -6   9  19       46.79       42.60      4.36 o
  -5   9  19        5.03       -1.49      4.67 o
  -4   9  19        7.35        4.69      2.89 o
  -3   9  19        1.70       -1.23      2.76 o
  -2   9  19      145.47      111.75      4.74 o
  -1   9  19        0.03       -1.84      2.69 o
   0   9  19      470.68      486.42     10.23 o
   1   9  19       40.33       41.32      4.93 o
   2   9  19        0.45       -3.17      3.48 o
   3   9  19       11.78       14.98      4.28 o
   4   9  19        5.57       -2.56      4.11 o
   5   9  19        7.59        8.94      4.88 o
   6   9  19       16.73       20.79      5.74 o
  -9  10  19        1.27       -4.93      4.93 o
  -8  10  19       70.12       96.90      6.78 o
  -7  10  19        9.84       12.43      4.52 o
  -6  10  19        4.91        0.91      4.16 o
  -5  10  19        1.33        1.25      3.38 o
  -4  10  19        3.80        2.62      3.03 o
  -3  10  19       12.73        7.75      4.79 o
  -2  10  19      291.53      293.14      7.71 o
  -1  10  19       41.99       45.31      4.13 o
   0  10  19      127.17      131.14      9.61 o
   1  10  19       28.51       30.77      4.01 o
   2  10  19        1.85       -3.42      3.42 o
   3  10  19        0.39       -1.27      3.66 o
   4  10  19        4.31        1.33      4.16 o
   5  10  19        3.40       -0.85      4.65 o
   6  10  19        0.75        2.64      5.87 o
  -9  11  19       35.70       37.61      5.60 o
  -8  11  19      169.35      195.37      8.75 o
  -7  11  19       26.66       31.10      4.79 o
  -6  11  19       39.59       44.58      4.72 o
  -5  11  19       40.66       48.71      4.54 o
  -4  11  19      155.75      168.31      7.74 o
  -3  11  19       15.57       13.39      4.45 o
  -2  11  19       30.69       25.98      3.62 o
  -1  11  19      119.74      125.87      7.23 o
   0  11  19        1.92        2.40      3.28 o
   1  11  19       12.44       10.16      3.62 o
   2  11  19        0.41       -1.04      3.70 o
   3  11  19        6.77        9.93      4.28 o
   4  11  19        3.76        4.31      4.33 o
   5  11  19        3.07       -2.55      4.69 o
   6  11  19        1.37        0.67      5.94 o
  -8  12  19       17.42       11.89      7.78 o
  -7  12  19       15.22       15.02      9.81 o
  -6  12  19       27.35       26.59      6.44 o
  -5  12  19        9.98       14.64      3.77 o
  -4  12  19       10.18       15.75      4.01 o
  -3  12  19        8.83        4.75      3.02 o
  -2  12  19        7.56        5.67      3.11 o
  -1  12  19       16.55       23.94      3.58 o
   0  12  19        2.41       -1.56      3.13 o
   1  12  19       21.36       13.50      3.72 o
   2  12  19        2.00        0.81      3.80 o
   3  12  19       14.36        4.28      5.10 o
   4  12  19       24.25       23.12      5.15 o
   5  12  19       17.06       14.29      6.89 o
  -8  13  19        8.04       11.78      5.86 o
  -7  13  19       12.53       18.47     12.84 o
  -6  13  19       26.34       17.64      5.99 o
  -5  13  19       43.56       47.37      5.72 o
  -4  13  19       15.99       13.72      4.40 o
  -3  13  19       16.88       18.27      4.80 o
  -2  13  19        1.60       -2.83      2.83 o
  -1  13  19       25.41       34.70      4.51 o
   0  13  19       67.59       74.32      4.91 o
   1  13  19       23.11       28.78      4.30 o
   2  13  19        4.62        0.24      4.09 o
   3  13  19        0.19        5.53      4.60 o
   4  13  19        1.01       -2.34      5.08 o
   5  13  19        2.00       -5.08      7.62 o
  -7  14  19        1.09       -2.63      5.20 o
  -6  14  19        3.32        3.32      5.29 o
  -5  14  19        8.85        8.87      4.69 o
  -4  14  19        0.80       -3.93      4.09 o
  -3  14  19       23.94       19.62      5.97 o
  -2  14  19        0.31       -3.68      3.68 o
  -1  14  19        0.75       -0.68      3.11 o
   0  14  19        0.07        2.73      3.65 o
   1  14  19       72.59       80.35      6.41 o
   2  14  19        2.05        1.13      4.33 o
   3  14  19        0.12        3.96      4.71 o
   4  14  19       21.85       25.01      7.27 o
  -7  15  19       25.15       27.53      5.96 o
  -6  15  19       16.92       15.38      5.86 o
  -5  15  19       10.75       14.55      7.37 o
  -4  15  19      246.00      262.52      9.97 o
  -3  15  19        3.49        6.85      4.26 o
  -2  15  19        0.90        3.23      6.37 o
  -1  15  19       16.70       20.35      5.27 o
   0  15  19        8.76        4.92      4.29 o
   1  15  19       74.54       86.44      6.52 o
   2  15  19        7.35       15.28      5.07 o
   3  15  19       23.94       30.78      5.97 o
   4  15  19        0.57        8.58      9.04 o
  -6  16  19        0.62       -4.67      4.86 o
  -5  16  19       51.23       52.50      5.80 o
  -4  16  19        3.30        2.17      4.65 o
  -3  16  19        4.50       -4.21      4.21 o
  -2  16  19      102.37      116.70      9.08 o
  -1  16  19        8.19        9.75     11.38 o
   0  16  19        6.29        5.46      6.71 o
   1  16  19        1.29        4.37      7.55 o
   2  16  19       22.45       21.62      7.83 o
   3  16  19       10.49       11.80      5.41 o
  -5  17  19       17.54        9.62      7.47 o
  -4  17  19       23.62       28.95      5.76 o
  -3  17  19        1.21       -4.27      4.68 o
  -2  17  19        0.51        3.17      5.84 o
  -1  17  19        0.04        0.32      5.46 o
   0  17  19       12.55       21.65      6.55 o
   1  17  19        1.31       -5.60      5.98 o
   2  17  19        6.79       15.76      5.29 o
  -4  18  19        1.79       10.80      5.66 o
  -3  18  19       47.32       51.75      6.35 o
  -2  18  19       56.16       68.53      7.18 o
  -1  18  19       27.44       24.49      7.56 o
   0  18  19       15.38       13.40      6.52 o
   1  18  19        8.85        7.87      6.53 o
 -10   0  20        0.54        4.06      7.57 o
  -9   0  20       76.09       80.80      8.08 o
  -8   0  20        2.47       -2.24      4.77 o
  -7   0  20        0.23       -3.70      4.30 o
  -6   0  20       17.79       19.56      4.85 o
  -5   0  20       15.12        8.71      7.21 o
  -4   0  20        0.39       -2.19      3.73 o
  -3   0  20      236.04      222.91      8.94 o
  -2   0  20      537.14      482.58     12.85 o
  -1   0  20      531.09      554.85     13.79 o
   0   0  20      166.50      176.71     10.28 o
   1   0  20        0.33        0.11      4.89 o
   2   0  20      137.04      129.14     10.89 o
   3   0  20       60.78       65.02      8.79 o
   4   0  20       42.73       36.21      7.33 o
   5   0  20       22.80       38.37     10.25 o
   6   0  20       15.64       13.74      7.59 o
   7   0  20       13.35        9.40     12.84 o
 -10   1  20       43.50       39.60      6.68 o
  -9   1  20       25.60       35.28      5.29 o
  -8   1  20       32.16       29.47      4.21 o
  -7   1  20        1.67       -3.01      3.01 o
  -6   1  20        6.45        1.79      2.74 o
  -5   1  20       27.40       22.24      3.40 o
  -4   1  20        0.16        0.85      2.75 o
  -3   1  20       25.41       26.26      3.31 o
  -2   1  20      291.69      293.76      7.12 o
  -1   1  20       42.06       36.64      3.51 o
   0   1  20       18.76       21.13      3.61 o
   1   1  20       39.44       38.73      4.51 o
   2   1  20        5.55        5.27      3.78 o
   3   1  20        2.29        0.05      3.80 o
   4   1  20        2.42        3.29      4.32 o
   5   1  20        1.56       -4.37      4.37 o
   6   1  20       17.09       16.42      6.49 o
   7   1  20        1.39       -2.62      7.64 o
 -10   2  20      101.42      119.52     10.32 o
  -9   2  20        7.98        7.10      4.71 o
  -8   2  20        1.05        1.34      3.83 o
  -7   2  20       25.64       19.17      3.67 o
  -6   2  20       11.93        8.48      2.93 o
  -5   2  20        4.67       -0.93      2.84 o
  -4   2  20        0.89       -2.60      2.62 o
  -3   2  20      240.36      220.08      6.28 o
  -2   2  20      247.71      255.58      6.70 o
  -1   2  20        6.68       -1.69      2.66 o
   0   2  20        0.67        4.63      3.16 o
   1   2  20      144.49      153.44      6.90 o
   2   2  20        0.37       -3.25      3.25 o
   3   2  20        0.09        0.22      3.90 o
   4   2  20       22.79       24.05      4.93 o
   5   2  20       36.66       21.94      7.83 o
   6   2  20        6.51        9.81      6.29 o
   7   2  20        2.81       -6.49      7.74 o
 -10   3  20       11.17        8.65      5.49 o
  -9   3  20        1.83        5.74      5.08 o
  -8   3  20        7.33        5.62      4.03 o
  -7   3  20        0.03        0.77      3.23 o
  -6   3  20      113.28      115.22      5.76 o
  -5   3  20        2.80        2.10      2.75 o
  -4   3  20       73.51       71.95      4.09 o
  -3   3  20        5.37       -0.63      2.61 o
  -2   3  20      929.84      887.90     12.77 o
  -1   3  20        0.22       -0.59      2.99 o
   0   3  20        9.16        4.78      3.21 o
   1   3  20        5.92        5.90      4.49 o
   2   3  20       55.78       42.87      4.81 o
   3   3  20        0.00       -2.13      3.57 o
   4   3  20        1.32        0.42      4.12 o
   5   3  20        5.17       -3.28      5.34 o
   6   3  20        0.68       -5.56      5.56 o
   7   3  20        9.84        1.01      6.62 o
 -10   4  20        1.65        5.92      6.70 o
  -9   4  20        0.74        2.91      4.94 o
  -8   4  20       27.48       21.71      4.16 o
  -7   4  20        2.36        0.15      3.29 o
  -6   4  20        9.74        8.07      3.52 o
  -5   4  20        9.34        7.13      3.61 o
  -4   4  20        1.75        0.56      3.04 o
  -3   4  20        3.53        1.37      3.00 o
  -2   4  20        4.31        6.15      2.72 o
  -1   4  20       90.31       95.64      4.96 o
   0   4  20       12.64       14.12      3.92 o
   1   4  20       65.46       68.04      5.26 o
   2   4  20        2.70       -0.32      3.61 o
   3   4  20       11.54       -0.72      5.38 o
   4   4  20        3.26       -2.54      3.99 o
   5   4  20       18.87       16.71      6.06 o
   6   4  20        1.21       -0.97      5.92 o
   7   4  20        5.25        6.65      6.86 o
 -10   5  20       57.38       70.52      7.06 o
  -9   5  20       13.52        6.97      5.13 o
  -8   5  20        9.26       12.88      4.43 o
  -7   5  20       57.70       59.28      4.62 o
  -6   5  20        0.15       -1.70      3.31 o
  -5   5  20        9.24        5.22      3.33 o
  -4   5  20        2.07       -1.01      3.00 o
  -3   5  20      148.13      151.96      6.04 o
  -2   5  20       37.59       42.84      4.32 o
  -1   5  20        0.76       -2.99      2.99 o
   0   5  20        0.07       -0.76      3.10 o
   1   5  20       28.71       26.00      4.25 o
   2   5  20      153.13      140.74      6.79 o
   3   5  20        3.02        2.02      3.66 o
   4   5  20        2.15        9.63      5.06 o
   5   5  20        0.15        4.92      5.20 o
   6   5  20        3.71        3.79      7.82 o
   7   5  20        0.69        1.85      6.63 o
 -10   6  20        0.21       -4.90      4.97 o
  -9   6  20        3.87       -4.38      4.38 o
  -8   6  20        5.07        3.72      3.73 o
  -7   6  20       10.14        6.41      3.82 o
  -6   6  20       21.76       13.64      3.78 o
  -5   6  20       42.65       49.55      4.50 o
  -4   6  20       12.27        7.21      3.26 o
  -3   6  20        0.44       -1.21      2.98 o
  -2   6  20       93.12       89.03      4.88 o
  -1   6  20        7.52        5.21      2.89 o
   0   6  20        2.04        4.91      4.16 o
   1   6  20      229.39      207.71      7.29 o
   2   6  20        0.00       -2.31      3.54 o
   3   6  20       27.83       19.35      5.21 o
   4   6  20        3.45       -4.82      7.53 o
   5   6  20        0.10       -5.05      5.05 o
   6   6  20        2.32       -4.22      5.81 o
   7   6  20        6.52        6.63      6.90 o
  -9   7  20        7.67       -4.36      4.36 o
  -8   7  20        5.85        9.02      4.22 o
  -7   7  20       41.42       32.50      4.19 o
  -6   7  20        8.72        8.44      3.96 o
  -5   7  20        0.10       -2.60      3.09 o
  -4   7  20        0.62        1.16      3.21 o
  -3   7  20        8.15       10.01      3.37 o
  -2   7  20       30.49       27.02      3.46 o
  -1   7  20        4.52        5.95      3.09 o
   0   7  20      183.41      169.93      7.04 o
   1   7  20        9.83       11.69      3.33 o
   2   7  20       26.55       22.66      4.49 o
   3   7  20       14.03        9.09      4.30 o
   4   7  20        0.14       -4.45      4.45 o
   5   7  20       12.51       20.15      6.12 o
   6   7  20        4.99       -5.46      5.46 o
  -9   8  20        0.46       -4.47      4.47 o
  -8   8  20       49.18       50.15      5.22 o
  -7   8  20       12.98       11.19      3.66 o
  -6   8  20        0.05        0.76      3.41 o
  -5   8  20       10.32        9.64      3.60 o
  -4   8  20       29.59       25.17      3.83 o
  -3   8  20       32.70       20.28      3.66 o
  -2   8  20       72.78       77.52      4.45 o
  -1   8  20        0.22       -2.81      2.81 o
   0   8  20      147.22      145.53      5.59 o
   1   8  20       29.25       28.56      4.13 o
   2   8  20       39.26       52.90      5.97 o
   3   8  20        0.11       -3.99      3.99 o
   4   8  20        0.16       -4.20      4.20 o
   5   8  20        0.04        1.05      5.47 o
   6   8  20       13.63       10.46      6.31 o
  -9   9  20        1.84       -4.64      4.64 o
  -8   9  20      118.75      127.44      7.47 o
  -7   9  20       34.87       37.51      5.17 o
  -6   9  20        9.76        7.64      3.85 o
  -5   9  20       10.12        6.94      3.44 o
  -4   9  20       90.55      117.25      5.54 o
  -3   9  20        0.97       -2.47      2.78 o
  -2   9  20       46.35       36.45      3.75 o
  -1   9  20        6.24        3.28      3.33 o
   0   9  20        6.33        8.14      3.79 o
   1   9  20       96.49       85.64      5.26 o
   2   9  20        3.09        1.72      5.39 o
   3   9  20        1.50       -3.70      4.01 o
   4   9  20        0.00       -1.28      6.06 o
   5   9  20        5.03       -0.33      4.81 o
   6   9  20        2.54       -1.16      6.90 o
  -9  10  20        7.56       11.58      5.12 o
  -8  10  20        9.35       21.97      5.70 o
  -7  10  20      103.53      103.70      6.55 o
  -6  10  20        7.85        6.93      5.26 o
  -5  10  20      108.83      102.46      5.91 o
  -4  10  20        1.41       -1.57      5.81 o
  -3  10  20        1.16       -3.02      3.02 o
  -2  10  20       70.86       76.00      4.80 o
  -1  10  20       51.75       61.73      4.68 o
   0  10  20      187.37      202.07      7.84 o
   1  10  20        6.73        6.17      3.61 o
   2  10  20        1.87       -3.72      3.72 o
   3  10  20       52.14       50.54      5.47 o
   4  10  20       11.24       17.74      5.17 o
   5  10  20       15.27       11.05      5.25 o
   6  10  20       16.59       23.34      8.09 o
  -8  11  20       20.17       13.71      5.11 o
  -7  11  20       12.11       17.80      4.95 o
  -6  11  20        0.15       -3.54      4.09 o
  -5  11  20       34.61       35.89      4.57 o
  -4  11  20        0.13       -4.08      4.08 o
  -3  11  20        1.80        0.25      3.61 o
  -2  11  20        0.97       -2.95      2.95 o
  -1  11  20        0.07        4.49      3.40 o
   0  11  20       54.05       51.10      4.63 o
   1  11  20       88.80       87.80      5.39 o
   2  11  20       33.04       32.69      7.55 o
   3  11  20        5.41        3.55      4.43 o
   4  11  20       11.45        3.22      4.53 o
   5  11  20        0.28       -2.76      5.43 o
  -8  12  20        5.36        6.79      5.77 o
  -7  12  20        8.75       11.52      5.78 o
  -6  12  20       31.99       36.76      6.96 o
  -5  12  20        1.09       -1.00      3.86 o
  -4  12  20       38.28       32.74      4.02 o
  -3  12  20        8.54        8.90      3.37 o
  -2  12  20       10.88        3.28      3.29 o
  -1  12  20        4.56        8.35      3.56 o
   0  12  20       20.55       22.94      3.97 o
   1  12  20        8.71        9.04      3.82 o
   2  12  20        3.77        6.92      4.23 o
   3  12  20        0.05       -3.83      4.03 o
   4  12  20        0.18       -4.65      4.65 o
   5  12  20       24.45       46.43      7.19 o
  -7  13  20       12.90       17.25      5.90 o
  -6  13  20        1.85       -0.61      5.48 o
  -5  13  20        9.02        6.86      5.51 o
  -4  13  20        8.83        8.60      4.74 o
  -3  13  20       31.69       34.58      4.23 o
  -2  13  20        6.24        9.08      3.47 o
  -1  13  20       37.86       35.37      4.11 o
   0  13  20        5.22        5.13      3.57 o
   1  13  20        2.90       -0.43      5.19 o
   2  13  20        7.47       -0.05      4.35 o
   3  13  20        5.31       -2.46      4.76 o
   4  13  20       17.86       13.50      5.96 o
  -7  14  20       15.64        7.87      5.72 o
  -6  14  20        4.24       12.82      6.04 o
  -5  14  20       30.05       40.53      6.49 o
  -4  14  20        0.52        4.17      4.56 o
  -3  14  20       15.79       10.93      4.68 o
  -2  14  20       14.88       13.64      5.07 o
  -1  14  20       65.43       56.52      4.92 o
   0  14  20       19.61       19.55      4.30 o
   1  14  20        5.49        1.43      3.94 o
   2  14  20       10.02        8.82      4.84 o
   3  14  20        1.20        4.41      5.02 o
   4  14  20       32.53       39.99      6.78 o
  -6  15  20        4.05        7.81     12.76 o
  -5  15  20        8.06        5.27      5.28 o
  -4  15  20        4.66        6.03      8.57 o
  -3  15  20        0.00       -4.26      4.26 o
  -2  15  20        2.89       -2.30      4.69 o
  -1  15  20       15.42       12.45      5.67 o
   0  15  20      173.70      204.60      9.80 o
   1  15  20        0.39        6.42      6.55 o
   2  15  20        1.37        1.97      4.72 o
   3  15  20        2.06       -4.89      4.89 o
  -5  16  20        2.07        0.69      5.26 o
  -4  16  20        1.73       -4.67      4.67 o
  -3  16  20        2.45       -5.13      5.13 o
  -2  16  20       74.48       75.66      9.81 o
  -1  16  20       47.65       58.92      8.17 o
   0  16  20        2.89        9.58      6.22 o
   1  16  20       67.10       89.41      7.09 o
   2  16  20        2.06       -2.44      4.63 o
  -4  17  20        7.21        1.26      5.49 o
  -3  17  20       20.44       27.02      6.09 o
  -2  17  20        7.47        8.74      5.66 o
  -1  17  20       71.16       79.62      8.99 o
   0  17  20        2.86        6.64      8.11 o
   1  17  20        1.25        4.37      6.26 o
  -2  18  20        0.00       -2.16      5.47 o
  -1  18  20        4.52        1.36      5.68 o
 -10   1  21       35.05       32.65      6.73 o
  -9   1  21       37.49       34.19      5.50 o
  -8   1  21        2.94        0.92      3.92 o
  -7   1  21        5.17        0.83      3.43 o
  -6   1  21       18.98       15.54      3.47 o
  -5   1  21        6.99        9.90      3.12 o
  -4   1  21       12.47       12.46      3.12 o
  -3   1  21       88.16       91.44      4.52 o
  -2   1  21       34.19       41.16      3.66 o
  -1   1  21        0.02       -0.88      2.74 o
   0   1  21      141.73      140.07      6.71 o
   1   1  21       41.88       38.65      4.64 o
   2   1  21      159.02      162.78      8.86 o
   3   1  21        0.04       -2.08      3.98 o
   4   1  21        2.49       -4.15      4.15 o
   5   1  21       15.15       26.17      5.44 o
   6   1  21        1.33       -1.01      9.66 o
   7   1  21        3.06       -0.13      8.39 o
 -10   2  21        8.71        7.49      5.82 o
  -9   2  21        7.40       -0.44      5.18 o
  -8   2  21       66.72       74.04      9.66 o
  -7   2  21       25.64       12.08      4.11 o
  -6   2  21       15.06       16.94      3.59 o
  -5   2  21       35.01       42.63      3.87 o
  -4   2  21       35.45       32.26      5.07 o
  -3   2  21       10.47       12.64      3.10 o
  -2   2  21        1.51        2.69      4.07 o
  -1   2  21        5.92        3.34      3.23 o
   0   2  21        7.86        3.62      3.26 o
   1   2  21       27.58       37.20      5.99 o
   2   2  21        0.03        1.20      3.75 o
   3   2  21       20.29       23.71      4.88 o
   4   2  21        2.15        6.85      4.50 o
   5   2  21        0.91       -6.17      7.85 o
   6   2  21        0.29       -1.20      6.10 o
   7   2  21        5.82       -1.11      9.08 o
 -10   3  21        5.03        9.02      8.61 o
  -9   3  21        6.28       -2.54      4.91 o
  -8   3  21        9.14       12.62      4.49 o
  -7   3  21        0.35       -3.49      3.49 o
  -6   3  21       12.58       16.74      4.30 o
  -5   3  21        2.72       -2.39      3.33 o
  -4   3  21       43.83       41.54      4.31 o
  -3   3  21       73.37       58.52      7.31 o
  -2   3  21       15.58       16.76      3.75 o
  -1   3  21        2.27        1.00      3.11 o
   0   3  21      124.62      134.46      5.86 o
   1   3  21       20.53       14.51      4.20 o
   2   3  21       33.22       39.02      4.92 o
   3   3  21       12.49        9.14      4.30 o
   4   3  21        7.82       -0.01      4.37 o
   5   3  21        5.11       -1.11      5.27 o
   6   3  21        4.13       -1.76      6.16 o
   7   3  21        1.51       -5.37      6.68 o
 -10   4  21        7.48       12.80     16.78 o
  -9   4  21        2.24        5.21      5.09 o
  -8   4  21        0.15       -4.02      4.02 o
  -7   4  21        0.28       -3.23      3.23 o
  -6   4  21       14.02       19.19      4.03 o
  -5   4  21       18.28       16.72      3.83 o
  -4   4  21        8.76        4.14      4.16 o
  -3   4  21        3.46        3.26      3.32 o
  -2   4  21       81.89       96.66      5.19 o
  -1   4  21       23.73       26.21      3.89 o
   0   4  21       19.62       14.27      3.63 o
[truncated: 57,971 more chars]
